# Supplementary material for: Cost-effectiveness of hypertension therapy based on 2020 International Society of Hypertension guidelines in Ethiopia from a societal perspective
Source: PLoS One. 2022 Aug 29;17(8):e0273439. doi: 10.1371/journal.pone.0273439 (PMC9423649; doi:10.1371/journal.pone.0273439)
Supplement: S1 Data — (XLTM) [file pone.0273439.s019.xltm]

## Sheet: Start page
		costs_treatedHTN		46268.9		57.8216		-12576.3		-11.1746		1125.44
		costs_untreatedHTN		58845.2		68.9962

## Sheet: Variables
																					beta-distrn		alpha= mean^2*(1-mean)
		cost of treated HTN	102712		102712		11901.4		74.4815		1379.03		gamma		114102			betainv(rand(),alpha,beta)					beta=alpha/mean-alpha
		cost of untreated HTN	163182		163182		15648.9		108.736		1500.71		gamma		165944								0.079625		-35.3046
		cost of hospitalization	3360.76		3360.76		227.813		217.63		15.4426		gamma		3571.96								0.294498		-1.11531
		HR die treated HTN	0.6		0.6		0.1						normal		0.456823								-131.396
		HR disease (CHD and stroke) treated HTN	0.9		0.9		0.1						normal		1.14394								-1.04319
		HR hosp treated HTN	0.5		0.5		0.05						normal		0.524711
		DALYs treated HTN	3.65		3.65		0.139		35.3046		1.08		beta		0.946713			gammainv(rand(),alpha,beta)			Gamma distn		alpha=mean cost square/SD^2			74.4815	108.736	217.63
		DALYs untreated HTN	5.44		5.44		0.214		131.396		1.04		beta		0.986376								beta= SD^2/mean cost			1379.03	1500.71	15.4426
		Utility decrement hospitalization	0.35		0.35		0.937		0.079625		0.111		beta		1.31913e-11
		mean annual wage	34930.8		34930.8		135.625		66334.4		0.526586		gamma		34830.8								66334.4		460.655	258.213
		mean daily wage	97.03		97.03		4.52083		460.655		0.210635		gamma		95.421								0.526586		0.210635	0.0242641
		length of stay (hosp)	6.2653		6.2653		0.3899		258.213		0.0242641		gamma		6.01016
		Discount Rate	0.03		0.03													norminv(rand(),mean,stand.error) Click enter

## Sheet: Tables etc.
						model type	2
						probabilistc
						deterministic
																cost of treated-HTN	4.1701e+07
						start age	1									cost of untreated-HTN	6.93842e+07
						33	33	If function
						65
						time horizon	3									DALYstotal-treated HTN		1522.03
						5-years										DALYstotal-untreated HTN		1952.85
						10-years
						life time
						study perspective	2										disaweighttreatedHN	0.246
						health care Payer											DisaweighttreatedunHN	0.323
						societal						header	3
												choice 1					diasweightMI	0.432
												choice 2				Acute	diasweightangina	0.0933
												choice 3					disaweightstroke	0.57
																	disaweightHF	0.201
																	Occurrence of 2nd or later CVD event	0.985
																Chronic	disweightIDH	0.08
																	disweightIcstroke	0.135
																	disweightalivepost2+events	0.242

## Sheet: Time dependent variables
																									Time dependent variables										Treated hypertension
											Acute events														Chronic events																		Mortality risk
																									Health state distributions
Age	SBP	DBP	1c 2unc		Age	Prob_acuteMI		Age	Prob_acutestroke		Age	Acute_HF		Age	die_acuteMI		Age	die_acutestroke		Age	die_acuteHF			Age	Prob_SA		Age	Prob_UA		Age	Prob_MI		Age	Prob_stroke		Age	Prob_TIA		Age	Prob_HF		Age	dieMI		Age	diestroke		Age	dieHF
33	115	80	1		33	0.0505		33	0.006		33	0.002		33	0.01		33	0.01123		33	0.0945			33	0.0076		33	0.0039		33	0.0072		33	0.0017		33	0.0036		33	0.0026		33	0.0231		33	0.01		33	0.1502
34	110	80	1		34	0.0505		34	0.006		34	0.002		34	0.01		34	0.01123		34	0.0945			34	0.0076		34	0.0039		34	0.0072		34	0.0017		34	0.0036		34	0.0026		34	0.0231		34	0.01		34	0.1502
35	119.9	80.5	2		35	0.0505		35	0.006		35	0.002		35	0.01		35	0.01123		35	0.0945			35	0.0076		35	0.0039		35	0.0072		35	0.0017		35	0.0036		35	0.0026		35	0.0231		35	0.07		35	0.1502
36	119.9	80.5	2		36	0.0505		36	0.006		36	0.002		36	0.01		36	0.01123		36	0.0945			36	0.0076		36	0.0039		36	0.0072		36	0.0017		36	0.0036		36	0.0026		36	0.0231		36	0.07		36	0.1502
37	119.9	80.5	2		37	0.0505		37	0.006		37	0.002		37	0.01		37	0.01123		37	0.0945			37	0.0076		37	0.0039		37	0.0072		37	0.0017		37	0.0036		37	0.0026		37	0.0231		37	0.07		37	0.1502
38	119.9	80.5	2		38	0.0505		38	0.006		38	0.002		38	0.01		38	0.01123		38	0.0945			38	0.0076		38	0.0039		38	0.0072		38	0.0017		38	0.0036		38	0.0026		38	0.0231		38	0.07		38	0.1502
39	123.333	72.6667	1		39	0.0505		39	0.006		39	0.002		39	0.01		39	0.01123		39	0.0945			39	0.0076		39	0.0039		39	0.0072		39	0.0017		39	0.0036		39	0.0026		39	0.0231		39	0.07		39	0.1502
40	127	79	1		40	0.0505		40	0.006		40	0.002		40	0.01		40	0.01123		40	0.0945			40	0.0076		40	0.0039		40	0.0072		40	0.0017		40	0.0036		40	0.0026		40	0.0231		40	0.07		40	0.1502
41	128	78.3333	1		41	0.0505		41	0.006		41	0.002		41	0.01		41	0.01123		41	0.0945			41	0.0076		41	0.0039		41	0.0072		41	0.0017		41	0.0036		41	0.0026		41	0.0231		41	0.07		41	0.1502
42	131	80.6	2		42	0.0505		42	0.006		42	0.002		42	0.01		42	0.01123		42	0.0945			42	0.0076		42	0.0039		42	0.0072		42	0.0017		42	0.0036		42	0.0026		42	0.0231		42	0.07		42	0.1502
43	124.833	78.25	1		43	0.0505		43	0.006		43	0.002		43	0.01		43	0.01123		43	0.0945			43	0.0076		43	0.0039		43	0.0072		43	0.0017		43	0.0036		43	0.0026		43	0.0231		43	0.07		43	0.1502
44	140	76	2		44	0.0505		44	0.006		44	0.002		44	0.01		44	0.01123		44	0.0945			44	0.0076		44	0.0039		44	0.0072		44	0.0017		44	0.0036		44	0.0026		44	0.0231		44	0.07		44	0.1502
45	127.39	81.5122	2		45	0.0505		45	0.006		45	0.002		45	0.02		45	0.01123		45	0.0945			45	0.0076		45	0.0039		45	0.0072		45	0.0017		45	0.0036		45	0.0026		45	0.0231		45	0.07		45	0.1502
46	131.923	77	2		46	0.0505		46	0.006		46	0.002		46	0.02		46	0.01123		46	0.0945			46	0.0076		46	0.0039		46	0.0072		46	0.0017		46	0.0036		46	0.0026		46	0.0231		46	0.07		46	0.1502
47	119	79.5	2		47	0.0505		47	0.006		47	0.002		47	0.02		47	0.01123		47	0.0945			47	0.0076		47	0.0039		47	0.0072		47	0.0017		47	0.0036		47	0.0026		47	0.0231		47	0.07		47	0.1502
48	128.6	84.1	2		48	0.0505		48	0.006		48	0.002		48	0.02		48	0.01123		48	0.0945			48	0.0076		48	0.0039		48	0.0072		48	0.0017		48	0.0036		48	0.0026		48	0.0231		48	0.07		48	0.1502
49	133.286	84.7143	2		49	0.0505		49	0.006		49	0.002		49	0.02		49	0.01123		49	0.0945			49	0.0076		49	0.0039		49	0.0072		49	0.0017		49	0.0036		49	0.0026		49	0.0231		49	0.07		49	0.1502
50	130.96	79.6	2		50	0.0605		50	0.007		50	0.002		50	0.02		50	0.01123		50	0.0945			50	0.0076		50	0.0039		50	0.0072		50	0.0017		50	0.0036		50	0.0026		50	0.0231		50	0.07		50	0.1502
51	150	70	2		51	0.0605		51	0.007		51	0.002		51	0.02		51	0.01123		51	0.0945			51	0.0076		51	0.0039		51	0.0072		51	0.0017		51	0.0036		51	0.0026		51	0.0231		51	0.07		51	0.1502
52	135.292	83.0417	2		52	0.0605		52	0.007		52	0.002		52	0.02		52	0.01123		52	0.0945			52	0.0076		52	0.0039		52	0.0072		52	0.0017		52	0.0036		52	0.0026		52	0.0231		52	0.07		52	0.1502
53	141.7	80.8	2		53	0.0605		53	0.007		53	0.002		53	0.02		53	0.01123		53	0.0945			53	0.0076		53	0.0039		53	0.0072		53	0.0017		53	0.0036		53	0.0026		53	0.0231		53	0.07		53	0.1502
54	133.583	80.8333	2		54	0.0605		54	0.007		54	0.002		54	0.02		54	0.01123		54	0.0945			54	0.0076		54	0.0039		54	0.0072		54	0.0017		54	0.0036		54	0.0026		54	0.0231		54	0.08		54	0.1502
55	132.067	82.7333	2		55	0.0605		55	0.007		55	0.002		55	0.003		55	0.01123		55	0.0945			55	0.0076		55	0.0039		55	0.0072		55	0.0017		55	0.0036		55	0.0026		55	0.0415		55	0.08		55	0.1502
56	136.85	84	2		56	0.0605		56	0.007		56	0.002		56	0.003		56	0.01123		56	0.0945			56	0.0076		56	0.0039		56	0.0072		56	0.0017		56	0.0036		56	0.0026		56	0.0415		56	0.08		56	0.1502
57	150	88	2		57	0.0605		57	0.007		57	0.002		57	0.003		57	0.01123		57	0.0945			57	0.0076		57	0.0039		57	0.0072		57	0.0017		57	0.0036		57	0.0026		57	0.0415		57	0.08		57	0.1502
58	140	81	2		58	0.0605		58	0.007		58	0.002		58	0.003		58	0.01123		58	0.0945			58	0.0076		58	0.0039		58	0.0072		58	0.0017		58	0.0036		58	0.0026		58	0.0415		58	0.08		58	0.1502
59	133.444	80.1111	2		59	0.0605		59	0.007		59	0.002		59	0.003		59	0.01123		59	0.0945			59	0.0076		59	0.0039		59	0.0072		59	0.0017		59	0.0036		59	0.0026		59	0.0415		59	0.08		59	0.1502
60	135.296	83	2		60	0.0605		60	0.007		60	0.002		60	0.003		60	0.01123		60	0.0945			60	0.011		60	0.0032		60	0.0086		60	0.0045		60	0.0085		60	0.0123		60	0.0415		60	0.08		60	0.355
61	135.296	83	2		61	0.0605		61	0.007		61	0.002		61	0.003		61	0.01123		61	0.0945			61	0.011		61	0.0032		61	0.0086		61	0.0045		61	0.0085		61	0.0123		61	0.0415		61	0.08		61	0.355
62	141.8	81	2		62	0.0605		62	0.007		62	0.002		62	0.003		62	0.01123		62	0.0945			62	0.011		62	0.0032		62	0.0086		62	0.0045		62	0.0085		62	0.0123		62	0.0415		62	0.08		62	0.355
63	137.667	81.9167	2		63	0.0605		63	0.007		63	0.002		63	0.003		63	0.01123		63	0.0945			63	0.011		63	0.0032		63	0.0086		63	0.0045		63	0.0085		63	0.0123		63	0.0415		63	0.085		63	0.355
64	135.5	81.9	2		64	0.0605		64	0.007		64	0.002		64	0.003		64	0.01123		64	0.0945			64	0.011		64	0.0032		64	0.0086		64	0.0045		64	0.0085		64	0.0123		64	0.0415		64	0.085		64	0.355
65	139.875	83.3333	2		65	0.0605		65	0.007		65	0.002		65	0.004		65	0.01123		65	0.0945			65	0.011		65	0.0032		65	0.0086		65	0.0045		65	0.0085		65	0.0123		65	0.0523		65	0.085		65	0.355
66	137.6	82.2	2		66	0.0605		66	0.007		66	0.002		66	0.004		66	0.01123		66	0.0945			66	0.011		66	0.0032		66	0.0086		66	0.0045		66	0.0085		66	0.0123		66	0.0523		66	0.085		66	0.355
67	138.667	83.3333	2		67	0.0605		67	0.007		67	0.002		67	0.004		67	0.01123		67	0.0945			67	0.011		67	0.0032		67	0.0086		67	0.0045		67	0.0085		67	0.0123		67	0.0523		67	0.085		67	0.355
68	139.833	83.9444	2		68	0.0605		68	0.007		68	0.002		68	0.004		68	0.01123		68	0.0945			68	0.011		68	0.0032		68	0.0086		68	0.0045		68	0.0085		68	0.0123		68	0.0523		68	0.085		68	0.355
69	154	85	2		69	0.0605		69	0.007		69	0.002		69	0.004		69	0.01123		69	0.0945			69	0.011		69	0.0032		69	0.0086		69	0.0045		69	0.0085		69	0.0123		69	0.0523		69	0.085		69	0.355
70	138.3	85.5	2		70	0.0605		70	0.009		70	0.002		70	0.004		70	0.01123		70	0.0945			70	0.011		70	0.0032		70	0.0086		70	0.0045		70	0.0085		70	0.0123		70	0.0523		70	0.08		70	0.355
71	138.3	85.5	2		71	0.0605		71	0.009		71	0.002		71	0.004		71	0.01123		71	0.0945			71	0.011		71	0.0032		71	0.0086		71	0.0045		71	0.0085		71	0.0123		71	0.0523		71	0.08		71	0.355
72	151	93.1667	2		72	0.0605		72	0.009		72	0.002		72	0.004		72	0.01123		72	0.0945			72	0.011		72	0.0032		72	0.0086		72	0.0045		72	0.0085		72	0.0123		72	0.0523		72	0.08		72	0.355
73	151	93.17	2		73	0.0605		73	0.009		73	0.002		73	0.004		73	0.01123		73	0.0945			73	0.011		73	0.0032		73	0.0086		73	0.0045		73	0.0085		73	0.0123		73	0.0523		73	0.08		73	0.355
74	151	93.17	2		74	0.0605		74	0.009		74	0.002		74	0.004		74	0.01123		74	0.0945			74	0.011		74	0.0032		74	0.0086		74	0.0045		74	0.0085		74	0.0123		74	0.0523		74	0.08		74	0.355
75	161	105	2		75	0.0605		75	0.009		75	0.002		75	0.005		75	0.01123		75	0.0945			75	0.011		75	0.0032		75	0.0086		75	0.0045		75	0.0085		75	0.0123		75	0.0603		75	0.09		75	0.355
76	140	81.6	2		76	0.0605		76	0.009		76	0.002		76	0.005		76	0.01123		76	0.0945			76	0.011		76	0.0032		76	0.0086		76	0.0045		76	0.0085		76	0.0123		76	0.0603		76	0.09		76	0.355
77	148	88	2		77	0.0605		77	0.009		77	0.002		77	0.005		77	0.01123		77	0.0945			77	0.011		77	0.0032		77	0.0086		77	0.0045		77	0.0085		77	0.0123		77	0.0603		77	0.09		77	0.355
78	144	78	2		78	0.0605		78	0.009		78	0.002		78	0.005		78	0.01123		78	0.0945			78	0.011		78	0.0032		78	0.0086		78	0.0045		78	0.0085		78	0.0123		78	0.0603		78	0.09		78	0.355
79	144	78	2		79	0.0605		79	0.009		79	0.002		79	0.005		79	0.01123		79	0.0945			79	0.011		79	0.0032		79	0.0086		79	0.0045		79	0.0085		79	0.0123		79	0.0603		79	0.09		79	0.355
80	144.571	84.8571	2		80	0.0705		80	0.009		80	0.002		80	0.005		80	0.01123		80	0.0945			80	0.0014		80	0.0005		80	0.002		80	0.002		80	0.0031		80	0.0072		80	0.0603		80	0.09		80	0.355
81	160	90	2		81	0.0705		81	0.019		81	0.002		81	0.005		81	0.01123		81	0.0945			81	0.0014		81	0.0005		81	0.002		81	0.002		81	0.0031		81	0.0072		81	0.0603		81	0.09		81	0.355
82	138.4	80.6	2		82	0.0705		82	0.019		82	0.002		82	0.005		82	0.01123		82	0.0945			82	0.0014		82	0.0005		82	0.002		82	0.002		82	0.0031		82	0.0072		82	0.0603		82	0.09		82	0.355
83	150	77	2		83	0.0705		83	0.019		83	0.002		83	0.005		83	0.01123		83	0.0945			83	0.0014		83	0.0005		83	0.002		83	0.002		83	0.0031		83	0.0072		83	0.0603		83	0.09		83	0.355

## Sheet: TreatedHTN cost
											Costs																																				DALYs
											direct costs							1886.2	43.3608				indirect costs
						1C 2UC																		premature mortality and morbidity						by sex			by age and sex							by sex		by age and sex
Sex	start_Age		Cycle	SBP	DBP	BPISH2020	Presencecom	Comorbidity	DM and or CKD	program costs	AntH-drugs	Drugscomor	otherdrugs	duration of hospital stay	Cost-Hospitalization= (cost per inpatient stay + inpatient bed day inflated to 2021) times duration of hospitalization	Medical supplies	Laboratory tests	annual out patient visit cost (12*WHO cost per outpatient visit inflated to 2021)	Total-direct medical-hosp	direct non-medical		total-direct cost	workproductivity-loss	productivity loss			Total-treatedHTN-societal		by_age category	M	F	M	F		Treated-HTN-payer			Cost_untreated-societal	by_age_category	M	F	M	F	Cost_untreat-payer			THTN
																																															unadjusted YLD	YLD adjusted for comorbidity	YLL
1	33			100	80	1	1	CHF	0	993.29	425.052		20	3	1752.87		390	1886.2	3714.54	1566.52	5612.9	10894	35323.8	169762			215980		1.05818e+07	215980	0	9.28552e+06	1.29626e+06		6460.7			2.95075e+06	1.81302e+07	2.95075e+06	0	1.56404e+07	2.48981e+06	4049.07			7.414
1	34			115	80	1	1	CKD	1	993.29	295.596	1021.44					390	1886.2	4586.52	1566.52	740.899	6893.94	35323.8	1.24947e+06			1.29169e+06		5.64e+06	1.29169e+06	0	2.2369e+06	3.4031e+06		5579.81			2.63333e+06		2.63333e+06	0			3297.64			7.194
1	38			120	80	1	1	CHF	0	993.29	295.596	1538.64					390	1886.2	5103.72	1566.52	740.899	7411.14	35323.8	3.52403e+06			3.56677e+06		9.05685e+06	3.56677e+06	0	3.797e+06	5.25984e+06		6097.01			2.20796e+06		2.20796e+06	0			3814.84			6.314
1	38			120	80	1	1	Type 2 DM	1	993.29	310.089	1081.8					410	1886.2	4681.38	1566.52	740.899	6988.8	35323.8	2.87063e+06			2.91294e+06		7.42866e+06	2.91294e+06	0	2.45968e+06	4.96898e+06		5674.66			2.74311e+06		2.74311e+06	0			3378			6.314
1	38			120	80	1	1	Type 2 DM	1	993.29	133.056	1081.8	20	4	2337.16		510	1886.2	4624.34	1566.52	740.899	6931.76	35323.8	314887			357142		4.1543e+06	357142	0	1.31429e+06	2.84001e+06		7954.79			2.16575e+06		2.16575e+06	0			5835.16			6.314
1	38			120	80	1	1	Type 2 DM	1	993.29	339.57	5686.68					510	1886.2	9415.74	1566.52	740.899	11723.2	35323.8	893953			941000		3.67423e+06	941000	0	1.52729e+06	2.14694e+06		10409			2.93951e+06		2.93951e+06	0			8082.88			6.314
2	38			120	80	1	1	Type 2 DM	1	993.29	208.404						510	1886.2	3597.89	1101.42	740.899	5440.21	35323.8	103759			144523		883644	0	144523	387255	496388		4591.18			277578		0	277578			2396.2			7.128
2	38			120	80	1	1	Type 2 DM	1	993.29	425.052			14	8180.06		842	1886.2	4146.54	1101.42	740.899	5988.86	35323.8	103759			145072			0	145072				13319.9			285758		0	285758			10908.3			7.128
2	38			130	70	1	1	CHF	0	993.29	425.052		20	3	1752.87		530	1886.2	3854.54	1101.42	740.899	5696.86	35323.8	103759			144780			0	144780				6600.7			279351		0	279351			4189.07			7.128
2	38			130	80	1	1	Type 2 DM + HIV	1	993.29	310.089						335	1886.2	3524.57	1101.42	740.899	5366.9	35323.8	103759			144450			0	144450				4517.86			277578		0	277578			2221.2			7.128
2	38			130	70	1	1	CKD	1	993.29	295.596	2307.96					510	1886.2	5993.04	1101.42	740.899	7835.36	35323.8	103759			146918			0	146918				6986.33			279886		0	279886			4704.16			7.128
2	38			134	86	1	1	Type 2 DM	1	993.29	295.596						455	1886.2	3630.08	1101.42	740.899	5472.4	35323.8	103759			144555			0	144555				4623.37			277578		0	277578			2341.2			7.128
2	39			134	74	1	1	Type 2 DM + CKD	1	993.29	295.596	1538.64					510	1886.2	5223.72	1101.42	740.899	7066.04	35323.8	100557			142947			0	142947				6217.01			271721		0	271721			3934.84			6.908
2	39			134	74	1	1	Type 2 DM + CKD	1	993.29	425.052						450	1886.2	3754.54	1101.42	740.899	5596.86	35323.8	100557			141477			0	141477				4747.83			270182		0	270182			2336.2			6.908
2	39			140	77	1	1	Type 2 DM	1	993.29	425.052						510	1886.2	3814.54	1101.42	740.899	5656.86	35323.8	100557			141537			0	141537				4807.83			270182		0	270182			2396.2			6.908
1	40			140	72	1	1	Type 2 DM	1	993.29	339.57	1538.64					510	1886.2	5267.7	1566.52	740.899	7575.12	35323.8	134500			177399		5.64e+06	177399	0	2.2369e+06	3.4031e+06		6260.99			236960	9.30831e+06	236960	0	2.95811e+06	6.3502e+06	3934.84			5.874
1	40			140	71	1	1	Type 2 DM	1	993.29	295.596	1538.64					510	1886.2	5223.72	1566.52	740.899	7531.14	35323.8	134500			177355			177355	0				6217.01			236960		236960	0			3934.84			5.874
1	40			140	80	1	1	Type 2 DM	1	993.29	295.596	1538.64					510	1886.2	5223.72	1566.52	740.899	7531.14	35323.8	134500			177355			177355	0				6217.01			236960		236960	0			3934.84			5.874
1	40			140	90	1	1	CKD	1	993.29	303.55			7	4090.03		450	1886.2	3633.04	1566.52	740.899	5940.46	35323.8	134500			175764			175764	0				8716.36			239511		239511	0			6426.23			5.874
1	40			140	83	1	1	CKD	1	993.29	303.55						450	1886.2	3633.04	1566.52	740.899	5940.46	35323.8	0			41264.3			41264.3	0				4626.33			37950.9		37950.9	0			2336.2			5.874		0
2	40			152	80	1	1	CHF	0	993.29	295.596						390	1886.2	3565.08	1101.42	740.899	5407.4	35323.8	97354.3			138086			0	138086				4558.37			262786		0	262786			2276.2			6.688
2	40			110	80	1	1	Type 2 DM + CKD	1	993.29	295.596	2307.96					510	1886.2	5993.04	1101.42	740.899	7835.36	35323.8	97354.3			140513			0	140513				6986.33			265094		0	265094			4704.16			6.688
2	40			110	70	1	1	Type 2 DM	1	993.29	295.596	1021.44					390	1886.2	4586.52	1101.42	740.899	6428.84	35323.8	97354.3			139107			0	139107				5579.81			263808		0	263808			3297.64			6.688
2	40			110	70	1	1	Type 2 DM	1	993.29	310.089	2307.96					390	1886.2	5887.53	1101.42	740.899	7729.86	35323.8	97354.3			140408			0	140408				6880.82			265094		0	265094			4584.16			6.688
2	40			120	80	1	1	Type 2 DM	1	993.29	469.03	2307.96					390	1886.2	6046.48	1101.42	740.899	7888.8	35323.8	0			43212.6			0	43212.6				7039.77			40258.9		0	40258.9			4584.16			6.688		0
2	40			120	80	1	1	Type 2 DM	1	993.29	295.596	2307.96					410	1886.2	5893.04	1101.42	740.899	7735.36	35323.8	97354.3			140413			0	140413				6886.33			265094		0	265094			4604.16			6.688
2	40			120	80	1	1	Type 2 DM	1	993.29	133.056	1755.14					510	1886.2	5277.69	1101.42	740.899	7120.01	35323.8	97354.3			139798			0	139798				6270.98			264541		0	264541			4151.34			6.688
2	40			120	80	1	1	Type 2 DM	1	993.29	310.089						410	1886.2	3599.57	1101.42	740.899	5441.9	35323.8	97354.3			138120			0	138120				4592.86			262786		0	262786			2296.2			6.688
2	41			120	86	1	1	Type 2 DM	1	993.29	310.089		20	3	1752.87		410	1886.2	3619.57	1101.42	740.899	5461.9	35323.8	94151.9			134938			0	134938				6365.73			257163		0	257163			4069.07			6.468
2	41			120	70	1	1	Type 2 DM + CKD	1	993.29	310.089	4098.72					510	1886.2	7798.3	1101.42	740.899	9640.62	35323.8	94151.9			139116			0	139116				8791.58			259489		0	259489			6494.92			6.468
2	41			120	80	1	1	Type 2 DM	1	993.29	310.089	1755.14					530	1886.2	5474.72	1101.42	740.899	7317.04	35323.8	94151.9			136793			0	136793				6468.01			257145		0	257145			4171.34			6.468
1	42			120	80	1	1	Type 2 DM	1	993.29	469.03	1538.64					430	1886.2	5317.16	1566.52	740.899	7624.58	35323.8	124425			167373			167373	0				6310.45			222168		222168	0			3854.84			5.434
1	42			128	75	1	1	Type 2 DM	1	993.29	469.03	1538.64					510	1886.2	5397.16	1566.52	740.899	7704.58	35323.8	124425			167453			167453	0				6390.45			222168		222168	0			3934.84			5.434
1	42			130	72	1	1	Type 2 DM	1	993.29	295.596	1021.44	20				455	1886.2	4671.52	1566.52	740.899	6978.94	35323.8	124425			166728			166728	0				5664.81			221671		221671	0			3382.64			5.434
1	42			132	77	1	1	Type 2 DM + CKD	1	993.29	295.596	1755.14	20				510	1886.2	5460.23	1566.52	740.899	7767.65	35323.8	124425			167517			167517	0				6453.52			222405		222405	0			4171.34			5.434
1	42			134	80	1	1	Type 2 DM	1	993.29	425.052	3077.28					450	1886.2	6831.82	1566.52	740.899	9139.24	35323.8	124425			168888			168888	0				7825.11			223707		223707	0			5413.48			5.434
2	42			135	95	1	1	Type 2 DM	1	993.29	425.052	2524.46					510	1886.2	6339	1101.42	740.899	8181.32	35323.8	90949.4			134455			0	134455				7332.29			250519		0	250519			4920.66			6.248
2	42			135	76	1	1	Type 2 DM	1	993.29	472.63	2307.96					510	1886.2	6170.08	1101.42	740.899	8012.4	35323.8	90949.4			134286			0	134286				7163.37			250302		0	250302			4704.16			6.248
2	42			136	70	1	1	CHF	0	993.29	310.089	2307.96					510	1886.2	6007.53	1101.42	740.899	7849.86	35323.8	90949.4			134123			0	134123				7000.82			250302		0	250302			4704.16			6.248
2	42			136	75	1	1	IHD	0	993.29	472.63	1957.5					510	1886.2	5819.62	1101.42	740.899	7661.94	35323.8	90949.4			133935			0	133935				6812.91			249952		0	249952			4353.7			6.248
2	42			136	79	1	1	CHF	0	993.29	291.97		36				510	1886.2	3717.46	1101.42	740.899	5559.78	35323.8	90949.4			131833			0	131833				4710.75			248030		0	248030			2432.2			6.248
2	42			140	80	1	1	Type 2 DM	1	993.29	425.052			7	4090.03		450	1886.2	3754.54	1101.42	740.899	5596.86	35323.8	90949.4			131870			0	131870				8837.86			252084		0	252084			6426.23			6.248
1	43			140	80	1	1	Type 2 DM	1	993.29	294.7	2307.96					390	1886.2	5872.15	1566.52	740.899	8179.57	35323.8	119388			162891			162891	0				6865.44			215542		215542	0			4584.16			5.214
1	43			140	70	1	1	Type 2 DM	1	993.29	310.089	3077.28					510	1886.2	6776.86	1566.52	740.899	9084.28	35323.8	119388			163796			163796	0				7770.15			216311		216311	0			5473.48			5.214
1	43			140	87	1	1	Type 2 DM	1	993.29	310.089	5686.68	20				530	1886.2	9426.26	1566.52	740.899	11733.7	35323.8	119388			166445			166445	0				10419.5			218940		218940	0			8122.88			5.214
2	43			140	80	1	1	Type 2 DM	1	993.29	291.97		5.2				390	1886.2	3566.66	1101.42	740.899	5408.98	35323.8	87747			128480			0	128480				4559.95			240604		0	240604			2281.4			6.028
2	43			140	90	1	1	Type 2 DM	1	993.29	295.596	1538.64					510	1886.2	5223.72	1101.42	740.899	7066.04	35323.8	87747			130137			0	130137				6217.01			242137		0	242137			3934.84			6.028
2	43			140	80	1	1	CKD	1	993.29	425.052			3	1752.87		530	1886.2	3834.54	1101.42	740.899	5676.86	35323.8	87747			128748			0	128748				6580.7			242351		0	242351			4169.07			6.028
2	43			150	80	1	1	Type 2 DM	1	993.29	310.089	4098.72	10				530	1886.2	7828.3	1101.42	740.899	9670.62	35323.8	87747			132741			0	132741				8821.58			244707		0	244707			6524.92			6.028
2	43			150	93	1	1	Type 2 DM	1	993.29	295.596	4098.72					510	1886.2	7783.8	1101.42	740.899	9626.12	35323.8	87747			132697			0	132697				8777.09			244697		0	244697			6494.92			6.028
2	43			151	85	1	1	Type 2 DM + CKD	1	993.29	310.089	3077.28					530	1886.2	6796.86	1101.42	740.899	8639.18	35323.8	87747			131710			0	131710				7790.15			243676		0	243676			5493.48			6.028
2	43			156	82	1	1	Type 2 DM + CKD	1	993.29	717.048	1538.64					510	1886.2	5645.17	1101.42	740.899	7487.49	35323.8	87747			130558			0	130558				6638.46			242137		0	242137			3934.84			6.028
2	43			160	100	1	1	CKD	1	993.29	133.056		126.68	7	4090.03		510	1886.2	3649.22	1101.42	740.899	5491.54	35323.8	87747			128562			0	128562				8732.54			244815		0	244815			6612.91			6.028
2	43			160	100	1	1	Type 2 DM + HIV	1	993.29	133.056		25				510	1886.2	3547.54	1101.42	740.899	5389.86	35323.8	87747			128461			0	128461				4540.83			240623		0	240623			2421.2			6.028
1	44			100	60	2	1	CKD	1	993.29	295.596	1021.44					495	1886.2	4691.52	1566.52	740.899	6998.94	35323.8	114350			156673			156673	0				5684.81			206859		206859	0			3402.64			4.994
1	45			100	70	2	1	Type 2 DM	1	993.29	291.97	1538.64					515	1886.2	5225.1	1566.52	740.899	7532.52	35323.8	109313			152169		9.05685e+06	152169	0	3.797e+06	5.25984e+06		6218.39			199981	1.60399e+07	199981	0			3939.84			4.774
1	45			100	70	2	1	Type 2 DM	1	993.29	469.03	1538.64					395	1886.2	5282.16	1566.52	740.899	7589.58	35323.8	0			42913.4			42913.4	0				6275.45			536366		536366	0			3819.84			4.774		0
1	45			105	75	2	1	Type 2 DM	1	993.29	310.089	1538.64					880	1886.2	5608.22	1566.52	740.899	7915.64	35323.8	109313			152552			152552	0				6601.51			199981		199981	0			4304.84			4.774
1	45			107	70	2	1	Type 2 DM	1	993.29	469.03	1538.64					2660	1886.2	7547.16	1566.52	740.899	9854.58	35323.8	109313			154491			154491	0				8540.45			199981		199981	0			6084.84			4.774
1	45			109	80	2	1	Type 2 DM	1	993.29	295.596	4098.72					535	1886.2	7808.8	1566.52	740.899	10116.2	35323.8	109313			154753			154753	0				8802.09			202541		202541	0			6519.92			4.774
1	45			110	80	2	1	Type 2 DM	1	993.29	310.089	1538.64	5.2				390	1886.2	5123.41	1566.52	740.899	7430.84	35323.8	109313			152067			152067	0				6116.7			199986		199986	0			3820.04			4.774
1	45			110	90	2	1	Type 2 DM	1	993.29	295.596	1755.14	10				530	1886.2	5470.23	1566.52	740.899	7777.65	35323.8	109313			152414			152414	0				6463.52			200207		200207	0			4181.34			4.774
1	45			110	70	2	1	Type 2 DM	1	993.29	295.596	1755.14	10				530	1886.2	5470.23	1566.52	740.899	7777.65	35323.8	109313			152414			152414	0				6463.52			200207		200207	0			4181.34			4.774
1	45			116	76	2	1	CKD	1	993.29	310.089		10				530	1886.2	3729.57	1566.52	740.899	6037	35323.8	109313			150674			150674	0				4722.86			198452		198452	0			2426.2			4.774
1	45			120	80	2	1	Type 2 DM + CKD	1	993.29	310.089	3077.28					530	1886.2	6796.86	1566.52	740.899	9104.28	35323.8	109313			153741			153741	0				7790.15			201519		201519	0			5493.48			4.774
1	45			123	78	2	1	Type 1 DM	1	993.29	133.056	1538.64					510	1886.2	5061.18	1566.52	740.899	7368.6	35323.8	109313			152005			152005	0				6054.47			199981		199981	0			3934.84			4.774
1	45			124	60	2	1	Type 1 DM	1	993.29	291.97	1538.64					510	1886.2	5220.1	1566.52	740.899	7527.52	35323.8	109313			152164			152164	0				6213.39			199981		199981	0			3934.84			4.774
1	45			125	79	2	1	Asthma	0	993.29	295.569	6708.12					510	1886.2	10393.2	1566.52	740.899	12700.6	35323.8	0			48024.4			48024.4	0				11386.5			44659		44659	0			9104.32			4.774		0
1	45			125	80	2	1	Type 2 DM + CKD	1	993.29	310.089	1081.8	25				510	1886.2	4806.38	1566.52	740.899	7113.8	35323.8	109313			151750			151750	0				5799.66			199549		199549	0			3503			4.774
2	45			126	73	2	1	Type 2 DM	1	993.29	133.056	1755.28	126.8	2	1168.58		495	1886.2	5389.62	1101.42	740.899	7231.94	35323.8	81342.1			123898			0	123898				7551.49			228857		0	228857			5431.86			5.588
2	45			127	82	2	1	Type 2 DM	1	993.29	133.056						495	1886.2	3507.54	1101.42	740.899	5349.86	35323.8	81342.1			122016			0	122016				4500.83			225807		0	225807			2381.2			5.588
2	45			128	82	2	1	Type 2 DM + CKD	1	993.29	295.596	1538.64	126.8	5	2921.45		495	1886.2	5335.52	1101.42	740.899	7177.84	35323.8	81342.1			123844			0	123844				9250.26			230394		0	230394			6968.09			5.588
2	45			128	83	2	1	Type 2 DM	1	993.29	295.596	1538.64	32	10	5842.9		955	1886.2	5700.72	1101.42	740.899	7543.04	35323.8	81342.1			124209			0	124209				12536.9			233220		0	233220			10254.7			5.588
2	45			128	76	2	1	Type 2 DM	1	993.29	460.64		60				1560	1886.2	4960.13	1101.42	740.899	6802.45	35323.8	81342.1			123468			0	123468				5953.42			225867		0	225867			3506.2			5.588
2	45			129	80	2	1	Type 2 DM	1	993.29	460.64						535	1886.2	3875.13	1101.42	740.899	5717.45	35323.8	81342.1			122383			0	122383				4868.42			225807		0	225807			2421.2			5.588
2	45			130	80	2	1	Asthma	0	993.29	303.55	1081.8					805	1886.2	5069.84	1101.42	740.899	6912.16	35323.8	81342.1			123578			0	123578				6063.13			226888		0	226888			3773			5.588
2	45			130	80	2	1	Type 2 DM	1	993.29	425.052						805	1886.2	4109.54	1101.42	740.899	5951.86	35323.8	81342.1			122618			0	122618				5102.83			225807		0	225807			2691.2			5.588
2	45			130	80	2	1	Type 2 DM	1	993.29	303.55						940	1886.2	4123.04	1101.42	740.899	5965.36	35323.8	81342.1			122631			0	122631				5116.33			225807		0	225807			2826.2			5.588
2	45			130	80	2	1	Type 2 DM + HIV	1	993.29	469.03						785	1886.2	4133.52	1101.42	740.899	5975.84	35323.8	81342.1			122642			0	122642				5126.81			225807		0	225807			2671.2			5.588
2	45			130	76	2	1	CHF	0	993.29	425.052		25				455	1886.2	3784.54	1101.42	740.899	5626.86	35323.8	81342.1			122293			0	122293				4777.83			225832		0	225832			2366.2			5.588
2	45			130	90	2	1	Type 2 DM + CKD	1	993.29	469.03						842	1886.2	4190.52	1101.42	740.899	6032.84	35323.8	0			41356.6			0	41356.6				5183.81			619548		0	619548			2728.2			5.588		0
2	45			130	90	2	1	Type 2 DM	1	993.29	303.55	2845.44					435	1886.2	6463.48	1101.42	740.899	8305.8	35323.8	81342.1			124972			0	124972				7456.77			228652		0	228652			5166.64			5.588
2	45			130	70	2	1	Type 2 DM	1	993.29	295.596	4384.08					1080	1886.2	8639.16	1101.42	740.899	10481.5	35323.8	81342.1			127147			0	127147				9632.45			230191		0	230191			7350.28			5.588
2	45			130	80	2	1	CHF	0	993.29	295.596	1755.28					880	1886.2	5810.36	1101.42	740.899	7652.68	35323.8	81342.1			124319			0	124319				6803.65			227562		0	227562			4521.48			5.588
2	45			130	80	2	1	CKD	1	993.29	310.089	2307.96	40				275	1886.2	5812.53	1101.42	740.899	7654.86	35323.8	81342.1			124321			0	124321				6805.82			228155		0	228155			4509.16			5.588
2	45			132	75	2	1	Type 2 DM	1	993.29	425.052	2307.96					335	1886.2	5947.5	1101.42	740.899	7789.82	35323.8	81342.1			124456			0	124456				6940.79			228115		0	228115			4529.16			5.588
2	45			132	71	2	1	Type 2 DM	1	993.29	310.089	2307.96					335	1886.2	5832.53	1101.42	740.899	7674.86	35323.8	81342.1			124341			0	124341				6825.82			228115		0	228115			4529.16			5.588
2	45			132	80	2	1	Type 2 DM	1	993.29	310.089	1081.8	35				797	1886.2	5103.38	1101.42	740.899	6945.7	35323.8	81342.1			123612			0	123612				6096.66			226923		0	226923			3800			5.588
2	45			133	73	2	1	Hyperthyrodism	0	993.29	469.03	2307.96					530	1886.2	6186.48	1101.42	740.899	8028.8	35323.8	0			43352.6			0	43352.6				7179.77			40258.9		0	40258.9			4724.16					25.4
2	45			133	73	2	1	HIV	0	993.29	295.596	1538.64	60	5	2921.45		410	1886.2	5183.72	1101.42	740.899	7026.04	35323.8	81342.1			123692			0	123692				9098.46			230327		0	230327			6816.29			5.588
2	45			133	97	2	1	Type 2 DM + HIV	1	993.29	291.97						860	1886.2	4031.46	1101.42	740.899	5873.78	35323.8	81342.1			122540			0	122540				5024.75			225807		0	225807			2746.2			5.588
2	45			134	69	2	1	Type 2 DM	1	993.29	188.38	2307.96					860	1886.2	6235.83	1101.42	740.899	8078.15	35323.8	81342.1			124744			0	124744				7229.12			228115		0	228115			5054.16			5.588
2	45			136	70	2	1	Type 2 DM	1	993.29	303.55						880	1886.2	4063.04	1101.42	740.899	5905.36	35323.8	81342.1			122571			0	122571				5056.33			225807		0	225807			2766.2			5.588
2	45			136	84	2	1	Type 2 DM	1	993.29	133.056						785	1886.2	3797.54	1101.42	740.899	5639.86	35323.8	81342.1			122306			0	122306				4790.83			225807		0	225807			2671.2			5.588
2	45			136	89	2	1	Type 2 DM	1	993.29	310.089		25				455	1886.2	3669.57	1101.42	740.899	5511.9	35323.8	81342.1			122178			0	122178				4662.86			225832		0	225832			2366.2			5.588
2	45			136	90	2	1	Type 2 DM + CKD	1	993.29	310.089						842	1886.2	4031.57	1101.42	740.899	5873.9	35323.8	81342.1			122540			0	122540				5024.86			225807		0	225807			2728.2			5.588
1	46			136	76	2	1	Asthma	0	993.29	295.596	2307.96					435	1886.2	5918.04	1566.52	740.899	8225.46	35323.8	104275			147825			147825	0				6911.33			193354		193354	0			4629.16			4.554
1	46			136	88	2	1	Type 2 DM	1	993.29	133.056	2307.96	126.8	4	2337.16		1080	1886.2	6527.3	1566.52	740.899	8834.72	35323.8	104275			148434			148434	0				9857.75			195818		195818	0			7738.12			4.554
1	46			138	78	2	1	CKD	1	993.29	55.33						880	1886.2	3814.82	1566.52	740.899	6122.24	35323.8	104275			145721			145721	0				4808.11			191046		191046	0			2766.2			4.554
1	46			138	83	2	1	Type 2 DM	1	993.29	55.33		40				275	1886.2	3249.82	1566.52	740.899	5557.24	35323.8	104275			145156			145156	0				4243.11			191086		191086	0			2201.2			4.554
1	46			138	85	2	1	Type 2 DM	1	993.29	133.056						340	1886.2	3352.54	1566.52	740.899	5659.96	35323.8	104275			145259			145259	0				4345.83			191046		191046	0			2226.2			4.554
1	46			138	78	2	1	Type 2 DM	1	993.29	133.056						335	1886.2	3347.54	1566.52	740.899	5654.96	35323.8	104275			145254			145254	0				4340.83			191046		191046	0			2221.2			4.554
1	46			140	76	2	1	Type 2 DM	1	993.29	425.052			10	5842.9		797	1886.2	4101.54	1566.52	740.899	6408.96	35323.8	104275			146008			146008	0				10937.7			196889		196889	0			8526.1			4.554
1	46			140	80	2	1	Type 2 DM	1	993.29	295.596	1538.64	126.8				530	1886.2	5370.52	1566.52	740.899	7677.94	35323.8	104275			147277			147277	0				6363.81			192711		192711	0			4081.64			4.554
1	46			140	80	2	1	Asthma	0	993.29	310.089	2307.96					410	1886.2	5907.53	1566.52	740.899	8214.96	35323.8	104275			147814			147814	0				6900.82			193354		193354	0			4604.16			4.554
2	46			140	80	2	1	Type 2 DM	1	993.29	310.089			4	2337.16		335	1886.2	3524.57	1101.42	740.899	5366.9	35323.8	78139.7			118830			0	118830				6855.02			220748		0	220748			4558.36			5.368
2	46			140	100	2	1	Type 2 DM	1	993.29	310.089						335	1886.2	3524.57	1101.42	740.899	5366.9	35323.8	78139.7			118830			0	118830				4517.86			218411		0	218411			2221.2			5.368
2	46			140	80	2	1	Type 1 DM + CKD	1	993.29	310.089		128.8	3	1752.87		335	1886.2	3653.38	1101.42	740.899	5495.7	35323.8	78139.7			118959			0	118959				6399.53			220292		0	220292			4102.87			5.368
2	46			140	76	2	1	Asthma	0	993.29	310.089		128.8	4	2337.16		335	1886.2	3653.38	1101.42	740.899	5495.7	35323.8	78139.7			118959			0	118959				6983.82			220877		0	220877			4687.16			5.368
1	47			140	95	2	1	Asthma	0	993.29	469.03	3229.78					335	1886.2	6913.3	1566.52	740.899	9220.72	35323.8	99237.8			143782			143782	0				7906.59			186880		186880	0			5450.98			4.334
2	47			140	80	2	1	IHD	0	993.29	309.448	1957.5	128.8				335	1886.2	5610.23	1101.42	740.899	7452.55	35323.8	74937.2			117714			0	117714				6603.52			213101		0	213101			4307.5			5.148
1	48			140	80	2	1	IHD	0	993.29	425.052	1957.5					335	1886.2	5597.04	1566.52	740.899	7904.46	35323.8	94200.4			137429			137429	0				6590.33			178212		178212	0			4178.7			4.114
1	48			140	65	2	1	IHD	0	993.29	425.052	1957.5					315	1886.2	5577.04	1566.52	740.899	7884.46	35323.8	94200.4			137409			137409	0				6570.33			178212		178212	0			4158.7			4.114
1	48			140	110	2	1	IHD	0	993.29	425.052	1957.5					410	1886.2	5672.04	1566.52	740.899	7979.46	35323.8	94200.4			137504			137504	0				6665.33			178212		178212	0			4253.7			4.114
2	48			140	70	2	1	Type 2 DM	1	993.29	425.052	2307.96					752	1886.2	6364.5	1101.42	740.899	8206.82	35323.8	0			43530.6			0	43530.6				7357.79			553163		0	553163			4946.16			4.928		0
2	48			140	77	2	1	Type 2 DM	1	993.29	310.089	2524.46					335	1886.2	6049.04	1101.42	740.899	7891.36	35323.8	71734.8			114950			0	114950				7042.33			206143		0	206143			4745.66			4.928
2	48			140	70	2	1	Type 2 DM	1	993.29	55.33	2524.46					335	1886.2	5794.28	1101.42	740.899	7636.6	35323.8	71734.8			114695			0	114695				6787.57			206143		0	206143			4745.66			4.928
2	48			140	97	2	1	CKD	1	993.29	385.43						335	1886.2	3599.92	1101.42	740.899	5442.24	35323.8	71734.8			112501			0	112501				4593.21			203619		0	203619			2221.2			4.928
2	48			140	86	2	1	CKD	1	993.29	291.97						335	1886.2	3506.46	1101.42	740.899	5348.78	35323.8	71734.8			112407			0	112407				4499.75			203619		0	203619			2221.2			4.928
2	48			140	98	2	1	Type 2 DM	1	993.29	385.43						335	1886.2	3599.92	1101.42	740.899	5442.24	35323.8	71734.8			112501			0	112501				4593.21			203619		0	203619			2221.2			4.928
2	48			140	80	2	1	Type 2 DM + HIV	1	993.29	341.46		128.8				435	1886.2	3784.75	1101.42	740.899	5627.07	35323.8	71734.8			112686			0	112686				4778.04			203748		0	203748			2450			4.928
2	49			140	88	2	1	Type 2 DM	1	993.29	295.596						335	1886.2	3510.08	1101.42	740.899	5352.4	35323.8	68532.3			109209			0	109209				4503.37			196223		0	196223			2221.2			4.708
2	49			140	99	2	1	CHF	0	993.29	425.052						335	1886.2	3639.54	1101.42	740.899	5481.86	35323.8	68532.3			109338			0	109338				4632.83			196223		0	196223			2221.2			4.708
2	49			140	60	2	1	CHF	0	993.29	133.056						410	1886.2	3422.54	1101.42	740.899	5264.86	35323.8	68532.3			109121			0	109121				4415.83			196223		0	196223			2296.2			4.708
2	49			140	80	2	1	CHF	0	993.29	303.55	1755.32	120.68				752	1886.2	5811.04	1101.42	740.899	7653.36	35323.8	68532.3			111509			0	111509				6804.33			198099		0	198099			4514.2			4.708
2	49			142	103	2	1	Type 2 DM + CKD	1	993.29	310.089	1755.28					335	1886.2	5279.86	1101.42	740.899	7122.18	35323.8	68532.3			110978			0	110978				6273.15			197978		0	197978			3976.48			4.708
2	49			142	66	2	1	Type 2 DM	1	993.29	133.056	2845.44					335	1886.2	6192.98	1101.42	740.899	8035.3	35323.8	68532.3			111891			0	111891				7186.27			199069		0	199069			5066.64			4.708
2	49			142	85	2	1	Type 2 DM	1	993.29	295.596						335	1886.2	3510.08	1101.42	740.899	5352.4	35323.8	68532.3			109209			0	109209				4503.37			196223		0	196223			2221.2			4.708
1	50			142	72	2	1	Type 2 DM	1	993.29	310.089	2307.96					335	1886.2	5832.53	1566.52	740.899	8139.96	35323.8	0			43463.8		7.42866e+06	43463.8	0	2.45968e+06	4.96898e+06		6825.82			218618	1.30932e+07	218618	0	3.79917e+06	9.29402e+06	4529.16					16.7
1	50			142	93	2	1	Type 2 DM	1	993.29	295.596	1755.28					335	1886.2	5265.36	1566.52	740.899	7572.78	35323.8	84125.5			127022			127022	0				6258.65			422095		422095	0			3976.48			3.674
1	50			142	86	2	1	Type 2 DM + CKD	1	993.29	310.089	2307.96					880	1886.2	6377.53	1566.52	740.899	8684.96	35323.8	84125.5			128134			128134	0				7370.82			163770		163770	0			5074.16			3.674
1	50			145	87	2	1	Asthma	0	993.29	295.596	1538.64					260	1886.2	4973.72	1566.52	740.899	7281.14	35323.8	84125.5			126730			126730	0				5967.01			163001		163001	0			3684.84			3.674
1	50			146	72	2	1	Type 2 DM	1	993.29	295.596	3077.28					335	1886.2	6587.36	1566.52	740.899	8894.78	35323.8	84125.5			128344			128344	0				7580.65			164540		164540	0			5298.48			3.674
1	50			146	66	2	1	Type 2 DM	1	993.29	133.056	3077.28					335	1886.2	6424.82	1566.52	740.899	8732.24	35323.8	84125.5			128182			128182	0				7418.11			164540		164540	0			5298.48			3.674
1	50			147	89	2	1	Type 1 DM	1	993.29	295.596	1538.64					335	1886.2	5048.72	1566.52	740.899	7356.14	35323.8	84125.5			126805			126805	0				6042.01			163001		163001	0			3759.84			3.674
1	50			152	110	2	1	Type 2 DM + HIV	1	993.29	295.596						335	1886.2	3510.08	1566.52	740.899	5817.5	35323.8	84125.5			125267			125267	0				4503.37			161462		161462	0			2221.2			3.674
1	50			154	94	2	1	Type 2 DM	1	993.29	295.596	2845.44					335	1886.2	6355.52	1566.52	740.899	8662.94	35323.8	84125.5			128112			128112	0				7348.81			164308		164308	0			5066.64			3.674
1	50			154	97	2	1	Type 2 DM	1	993.29	295.596	2845.44					335	1886.2	6355.52	1566.52	740.899	8662.94	35323.8	84125.5			128112			128112	0				7348.81			164308		164308	0			5066.64			3.674
2	50			155	90	2	1	Asthma	0	993.29	339.57	1081.8					335	1886.2	4635.86	1101.42	740.899	6478.18	35323.8	65329.9			107132			0	107132				5629.15			189909		0	189909			3303			4.488
2	50			159	80	2	1	Type 2 DM	1	993.29	462.47	3077.28					335	1886.2	6754.24	1101.42	740.899	8596.56	35323.8	65329.9			109250			0	109250				7747.53			191904		0	191904			5298.48			4.488
2	50			160	85	2	1	Type 2 DM + HIV	1	993.29	462.47	3077.28					335	1886.2	6754.24	1101.42	740.899	8596.56	35323.8	65329.9			109250			0	109250				7747.53			191904		0	191904			5298.48			4.488
2	50			160	90	2	1	Type 2 DM	1	993.29	462.47	3077.28					335	1886.2	6754.24	1101.42	740.899	8596.56	35323.8	65329.9			109250			0	109250				7747.53			191904		0	191904			5298.48			4.488
2	50			161	96	2	1	Type 2 DM + HIV	1	993.29	462.47	3077.28					335	1886.2	6754.24	1101.42	740.899	8596.56	35323.8	65329.9			109250			0	109250				7747.53			191904		0	191904			5298.48			4.488
2	50			165	90	2	1	Type 2 DM	1	993.29	310.089	2307.96					400	1886.2	5897.53	1101.42	740.899	7739.86	35323.8	65329.9			108394			0	108394				6890.82			191135		0	191135			4594.16			4.488
2	50			167	83	2	1	Type 2 DM	1	993.29	425.052	1538.64					335	1886.2	5178.18	1101.42	740.899	7020.5	35323.8	65329.9			107674			0	107674				6171.47			190366		0	190366			3759.84			4.488
2	50			180	120	2	1	Type 2 DM	1	993.29	310.089	3077.28					335	1886.2	6601.86	1101.42	740.899	8444.18	35323.8	65329.9			109098			0	109098				7595.15			191904		0	191904			5298.48			4.488
2	50			105	70	2	1	Asthma	0	993.29	310.089	3077.28					335	1886.2	6601.86	1101.42	740.899	8444.18	35323.8	65329.9			109098			0	109098				7595.15			191904		0	191904			5298.48			4.488
2	50			110	70	2	1	Type 2 DM + CKD	1	993.29	177.034	2307.96	40	7	4090.03		335	1886.2	5739.48	1101.42	740.899	7581.8	35323.8	65329.9			108235			0	108235				10822.8			195265		0	195265			8659.19			4.488
2	50			110	70	2	1	HIV	0	993.29	177.034	1755.28					880	1886.2	5691.8	1101.42	740.899	7534.12	35323.8	65329.9			108188			0	108188				6685.09			190582		0	190582			4521.48			4.488
2	50			112	80	2	1	Type 2 DM	1	993.29	177.034	1755.28					335	1886.2	5146.8	1101.42	740.899	6989.12	35323.8	65329.9			107643			0	107643				6140.09			190582		0	190582			3976.48			4.488
2	50			113	70	2	1	Type 2 DM	1	993.29	295.596	1538.64					335	1886.2	5048.72	1101.42	740.899	6891.04	35323.8	65329.9			107545			0	107545				6042.01			190366		0	190366			3759.84			4.488
2	50			113	71	2	1	Type 2 DM	1	993.29	133.056		205.43	3	1752.87		430	1886.2	3647.97	1101.42	740.899	5490.29	35323.8	65329.9			106144			0	106144				6394.13			190786		0	190786			4274.5			4.488
2	50			117	73	2	1	Type 2 DM	1	993.29	133.056		30				822	1886.2	3864.54	1101.42	740.899	5706.86	35323.8	0			41030.7			0	41030.7				4857.83			505090		0	505090			2738.2			4.488		0
2	51			120	86	2	1	Type 2 DM	1	993.29	295.596	1755.28					350	1886.2	5280.36	1101.42	740.899	7122.68	35323.8	159854			202301			0	202301				6273.65			183187		0	183187			3991.48			4.268
1	52			120	80	2	1	Type 2 DM + CKD	1	993.29	325.08						350	1886.2	3554.57	1566.52	740.899	5861.99	35323.8	74050.6			115236			115236	0				4547.86			146671		146671	0			2236.2			3.234
1	52			120	80	2	1	Type 2 DM + CKD	1	993.29	295.596	1538.64					350	1886.2	5063.72	1566.52	740.899	7371.14	35323.8	74050.6			116746			116746	0				6057.01			148209		148209	0			3774.84			3.234
1	52			120	72	2	1	Type 2 DM	1	993.29	502.1	1538.64					350	1886.2	5270.23	1566.52	740.899	7577.65	35323.8	0			42901.4			42901.4	0				6263.52			39489.5		39489.5	0			3774.84					14.7
1	52			120	70	2	1	Type 2 DM	1	993.29	502.1	1538.64					350	1886.2	5270.23	1566.52	740.899	7577.65	35323.8	74050.6			116952			116952	0				6263.52			148209		148209	0			3774.84			3.234
1	52			120	80	2	1	Type 2 DM	1	993.29	502.1	1538.64					350	1886.2	5270.23	1566.52	740.899	7577.65	35323.8	74050.6			116952			116952	0				6263.52			148209		148209	0			3774.84			3.234
1	52			120	80	2	1	Type 2 DM	1	993.29	502.1						350	1886.2	3731.59	1566.52	740.899	6039.01	35323.8	74050.6			115413			115413	0				4724.88			146671		146671	0			2236.2			3.234
1	52			120	80	2	1	Type 2 DM	1	993.29	468.98	3846.6					350	1886.2	7545.07	1566.52	740.899	9852.49	35323.8	74050.6			119227			119227	0				8538.36			150517		150517	0			6082.8			3.234
1	52			120	90	2	1	Type 2 DM	1	993.29	468.98	3293.78					420	1886.2	7062.25	1566.52	740.899	9369.67	35323.8	74050.6			118744			118744	0				8055.54			149964		149964	0			5599.98			3.234
1	52			120	80	2	1	Type 2 DM	1	993.29	468.98	3846.6	15	10	5842.9		315	1886.2	7525.07	1566.52	740.899	9832.49	35323.8	74050.6			119207			119207	0				14361.3			156375		156375	0			11905.7			3.234
1	52			120	70	2	1	Type 2 DM + CKD	1	993.29	468.98	3293.78					615	1886.2	7257.25	1566.52	740.899	9564.67	35323.8	74050.6			118939			118939	0				8250.54			149964		149964	0			5794.98			3.234
2	52			120	90	2	1	Type 2 DM	1	993.29	208.44	1755.28					615	1886.2	5458.21	1101.42	740.899	7300.53	35323.8	58925			101549			0	101549				6451.5			175791		0	175791			4256.48			4.048
2	52			120	83	2	1	Type 2 DM + HIV	1	993.29	170.5						260	1886.2	3309.99	1101.42	740.899	5152.31	35323.8	58925			99401.1			0	99401.1				4303.28			174035		0	174035			2146.2			4.048
2	52			120	83	2	1	Type 2 DM	1	993.29	162.54						335	1886.2	3377.03	1101.42	740.899	5219.35	35323.8	58925			99468.1			0	99468.1				4370.32			174035		0	174035			2221.2			4.048
2	52			120	90	2	1	Type 2 DM	1	993.29	310.089	2307.96					335	1886.2	5832.53	1101.42	740.899	7674.86	35323.8	58925			101924			0	101924				6825.82			176343		0	176343			4529.16			4.048
2	52			120	80	2	1	Type 2 DM	1	993.29	425.596	6708.12					335	1886.2	10348.2	1101.42	740.899	12190.5	35323.8	0			47514.3			0	47514.3				11341.5			465973		0	465973			8929.32			4.048		0
2	52			120	80	2	1	Type 2 DM + CKD	1	993.29	162.54	1538.64					420	1886.2	5000.67	1101.42	740.899	6842.99	35323.8	58925			101092			0	101092				5993.96			175574		0	175574			3844.84			4.048
2	52			120	70	2	1	Type 2 DM	1	993.29	177.034						260	1886.2	3316.52	1101.42	740.899	5158.84	35323.8	58925			99407.6			0	99407.6				4309.81			174035		0	174035			2146.2			4.048
2	52			120	90	2	1	Type 2 DM + CKD	1	993.29	133.056	2307.96	135.68	7	4090.03		495	1886.2	5951.18	1101.42	740.899	7793.5	35323.8	58925			102042			0	102042				11034.5			180569		0	180569			8914.87			4.048
2	52			123	83	2	1	Type 2 DM	1	993.29	133.056	2307.96	135.68	7	4090.03		260	1886.2	5716.18	1101.42	740.899	7558.5	35323.8	58925			101807			0	101807				10799.5			180569		0	180569			8679.87			4.048
2	52			123	80	2	1	Type 2 DM	1	993.29	208.404	4098.72					335	1886.2	7521.61	1101.42	740.899	9363.93	35323.8	58925			103613			0	103613				8514.9			178134		0	178134			6319.92			4.048
2	52			123	80	2	1	Type 2 DM	1	993.29	303.55						335	1886.2	3518.04	1101.42	740.899	5360.36	35323.8	0			40684.2			0	40684.2				4511.33			-247279		0	-247279			2221.2					18.4
2	52			123	80	2	1	Type 2 DM	1	993.29	303.55						335	1886.2	3518.04	1101.42	740.899	5360.36	35323.8	58925			99609.1			0	99609.1				4511.33			459265		0	459265			2221.2			4.048
2	52			123	83	2	1	Type 2 DM	1	993.29	133.056						400	1886.2	3412.54	1101.42	740.899	5254.86	35323.8	58925			99503.6			0	99503.6				4405.83			174035		0	174035			2286.2			4.048
2	52			124	79	2	1	Type 2 DM	1	993.29	133.056						335	1886.2	3347.54	1101.42	740.899	5189.86	35323.8	58925			99438.6			0	99438.6				4340.83			174035		0	174035			2221.2			4.048
2	53			125	70	2	1	HIV	0	993.29	291.97	1755.28					335	1886.2	5261.74	1101.42	740.899	7104.06	35323.8	55722.5			98150.4			0	98150.4				6255.03			168395		0	168395			3976.48			3.828
2	53			125	72	2	1	Type 2 DM	1	993.29	295.596	1538.64	135.68	7	4090.03		335	1886.2	5184.4	1101.42	740.899	7026.72	35323.8	55722.5			98073.1			0	98073.1				10267.7			172404		0	172404			7985.55			3.828
2	53			125	81	2	1	Type 2 DM	1	993.29	177.034		135.68	10	5842.9		335	1886.2	3527.2	1101.42	740.899	5369.52	35323.8	55722.5			96415.9			0	96415.9				10363.4			172618		0	172618			8199.78			3.828
2	53			125	96	2	1	Type 2 DM	1	993.29	133.056						335	1886.2	3347.54	1101.42	740.899	5189.86	35323.8	55722.5			96236.2			0	96236.2				4340.83			166640		0	166640			2221.2			3.828
2	53			126	84	2	1	Type 2 DM	1	993.29	55.33	3077.28	135.68	10	5842.9		335	1886.2	6482.78	1101.42	740.899	8325.1	35323.8	55722.5			99371.4			0	99371.4				13319			175695		0	175695			11277.1			3.828
2	53			126	80	2	1	Type 2 DM	1	993.29	133.056	1538.64					335	1886.2	4886.18	1101.42	740.899	6728.5	35323.8	55722.5			97774.8			0	97774.8				5879.47			168178		0	168178			3759.84			3.828
2	53			126	80	2	1	Type 2 DM	1	993.29	133.056	1538.64					335	1886.2	4886.18	1101.42	740.899	6728.5	35323.8	55722.5			97774.8			0	97774.8				5879.47			168178		0	168178			3759.84			3.828
2	53			126	75	2	1	Type 2 DM	1	993.29	310.089						335	1886.2	3524.57	1101.42	740.899	5366.9	35323.8	55722.5			96413.2			0	96413.2				4517.86			166640		0	166640			2221.2			3.828
2	53			127	80	2	1	Type 2 DM	1	993.29	177.034	2307.96	135.68	3	1752.87		400	1886.2	5900.16	1101.42	740.899	7742.48	35323.8	43873.5			86939.8			0	86939.8				8646.32			170836		0	170836			6482.71			3.014
2	53			127	82	2	1	Type 2 DM + CKD	1	993.29	295.596	1755.28	135.68	7	4090.03		400	1886.2	5466.04	1101.42	740.899	7308.36	35323.8	55722.5			98354.7			0	98354.7				10549.4			172621		0	172621			8267.19			3.828
1	54			127	77	2	1	Type 2 DM	1	993.29	133.056	2307.96					400	1886.2	5720.5	1566.52	740.899	8027.92	35323.8	82614.2			125966			125966	0				6713.79			134187		134187	0			4594.16			3.608
1	54			128	70	2	1	CHF	0	993.29	133.056	2307.96					275	1886.2	5595.5	1566.52	740.899	7902.92	35323.8	0			43226.7			43226.7	0				6588.79			331057		331057	0			4469.16			3.608		0
2	54			130	76	2	1	CKD	1	993.29	295.596	1538.64					275	1886.2	4988.72	1101.42	740.899	6831.04	35323.8	52520.1			94674.9			0	94674.9				5982.01			160782		0	160782			3699.84			3.608
2	54			130	80	2	1	CHF	0	993.29	295.596						400	1886.2	3575.08	1101.42	740.899	5417.4	35323.8	52520.1			93261.3			0	93261.3				4568.37			159244		0	159244			2286.2			3.608
2	54			130	70	2	1	Type 2 DM	1	993.29	291.97	1419.67					275	1886.2	4866.12	1101.42	740.899	6708.44	35323.8	52520.1			94552.3			0	94552.3				5859.41			160663		0	160663			3580.86			3.608
2	54			130	80	2	1	Type 2 DM	1	993.29	133.056	1298.6					275	1886.2	4586.14	1101.42	740.899	6428.46	35323.8	52520.1			94272.4			0	94272.4				5579.43			160542		0	160542			3459.8			3.608
2	54			130	90	2	1	Type 2 DM	1	993.29	133.056	541.872					275	1886.2	3829.41	1101.42	740.899	5671.73	35323.8	52520.1			93515.6			0	93515.6				4822.7			159785		0	159785			2703.07			3.608
2	54			130	80	2	1	Type 2 DM	1	993.29	383.43						275	1886.2	3537.92	1101.42	740.899	5380.24	35323.8	52520.1			93224.1			0	93224.1				4531.21			159244		0	159244			2161.2			3.608
2	54			130	90	2	1	Type 2 DM	1	993.29	291.97	2307.96					275	1886.2	5754.42	1101.42	740.899	7596.74	35323.8	52520.1			95440.6			0	95440.6				6747.71			161552		0	161552			4469.16			3.608
2	54			130	80	2	1	Type 2 DM	1	993.29	295.596	1755.28					275	1886.2	5205.36	1101.42	740.899	7047.68	35323.8	52520.1			94891.6			0	94891.6				6198.65			160999		0	160999			3916.48			3.608
2	54			130	80	2	1	Type 2 DM	1	993.29	291.97	6708.12					275	1886.2	10154.6	1101.42	740.899	11996.9	35323.8	52520.1			99840.8			0	99840.8				11147.9			165952		0	165952			8869.32			3.608
2	54			130	80	2	1	Type 2 DM	1	993.29	425.052						275	1886.2	3579.54	1101.42	740.899	5421.86	35323.8	52520.1			93265.8			0	93265.8				4572.83			159244		0	159244			2161.2			3.608
1	55			130	80	2	1	Type 2 DM + CKD	1	993.29	310.089	2307.96					275	1886.2	5772.53	1566.52	740.899	8079.96	35323.8	58938.2			102342		4.1543e+06	102342	0	1.31429e+06	2.84001e+06		6765.82			126791	6.30166e+06	126791	0	1.60016e+06	4.7015e+06	4469.16			2.574
1	55			130	76	2	1	HIV	0	993.29	310.089	1755.28					400	1886.2	5344.86	1566.52	740.899	7652.28	35323.8	0			42976.1			42976.1	0				6338.15			39706.2		39706.2	0			4041.48					11.7
1	55			130	90	2	1	CKD	1	993.29	291.97	3293.78					400	1886.2	6865.24	1566.52	740.899	9172.66	35323.8	58938.2			103435			103435	0				7858.53			127777		127777	0			5579.98			2.574
1	55			130	80	2	1	Type 2 DM	1	993.29	291.97	3293.78					400	1886.2	6865.24	1566.52	740.899	9172.66	35323.8	58938.2			103435			103435	0				7858.53			127777		127777	0			5579.98			2.574
2	55			130	90	2	1	Type 2 DM	1	993.29	291.97	3077.28					400	1886.2	6648.74	1101.42	740.899	8491.06	35323.8	49317.7			93132.5			0	93132.5				7642.03			154925		0	154925			5363.48			3.388
2	55			130	87	2	1	Type 2 DM	1	993.29	291.97	3077.28					275	1886.2	6523.74	1101.42	740.899	8366.06	35323.8	49317.7			93007.5			0	93007.5				7517.03			154925		0	154925			5238.48			3.388
2	55			130	87	2	1	Type 2 DM	1	993.29	295.596	1538.64					275	1886.2	4988.72	1101.42	740.899	6831.04	35323.8	49317.7			91472.5			0	91472.5				5982.01			153386		0	153386			3699.84			3.388
2	55			130	70	2	1	IHD	0	993.29	295.596	3077.28					275	1886.2	6527.36	1101.42	740.899	8369.68	35323.8	49317.7			93011.1			0	93011.1				7520.65			154925		0	154925			5238.48			3.388
2	55			130	89	2	1	IHD	0	993.29	295.596	1755.28					275	1886.2	5205.36	1101.42	740.899	7047.68	35323.8	49317.7			91689.1			0	91689.1				6198.65			153603		0	153603			3916.48			3.388
2	55			130	70	2	1	IHD	0	993.29	295.596	1538.64					400	1886.2	5113.72	1101.42	740.899	6956.04	35323.8	49317.7			91597.5			0	91597.5				6107.01			153386		0	153386			3824.84			3.388
2	55			130	80	2	1	Type 2 DM	1	993.29	295.596	3077.28					255	1886.2	6507.36	1101.42	740.899	8349.68	35323.8	49317.7			92991.1			0	92991.1				7500.65			154925		0	154925			5218.48			3.388
2	55			130	99	2	1	Type 2 DM	1	993.29	295.596	6708.12					255	1886.2	10138.2	1101.42	740.899	11980.5	35323.8	49317.7			96622			0	96622				11131.5			158556		0	158556			8849.32			3.388
2	55			130	79	2	1	Type 2 DM	1	993.29	295.596	3077.96					255	1886.2	6508.04	1101.42	740.899	8350.36	35323.8	49317.7			92991.8			0	92991.8				7501.33			154926		0	154926			5219.16			3.388
2	55			130	80	2	1	Type 2 DM	1	993.29	310.089	4098.72					255	1886.2	7543.3	1101.42	740.899	9385.62	35323.8	49317.7			94027.1			0	94027.1				8536.58			155946		0	155946			6239.92			3.388
2	55			130	108	2	1	Type 2 DM	1	993.29	310.089	2307.96					255	1886.2	5752.53	1101.42	740.899	7594.86	35323.8	49317.7			92236.3			0	92236.3				6745.82			154156		0	154156			4449.16			3.388
1	56			130	80	2	1	Type 2 DM + HIV	1	993.29	295.596	1755.28					255	1886.2	5185.36	1566.52	740.899	7492.78	35323.8	53900.8			96717.3			96717.3	0				6178.65			118842		118842	0			3896.48			2.354
1	56			130	80	2	1	Type 2 DM	1	993.29	395.596	6708.12					255	1886.2	10238.2	1566.52	740.899	12545.6	35323.8	53900.8			101770			101770	0				11231.5			123795		123795	0			8849.32			2.354
1	56			131	84	2	1	CKD	1	993.29	295.596	1538.64					255	1886.2	4968.72	1566.52	740.899	7276.14	35323.8	53900.8			96500.7			96500.7	0				5962.01			118626		118626	0			3679.84			2.354
1	56			132	78	2	1	IHD	0	993.29	295.596	1538.64					400	1886.2	5113.72	1566.52	740.899	7421.14	35323.8	53900.8			96645.7			96645.7	0				6107.01			118626		118626	0			3824.84			2.354
1	56			132	78	2	1	Type 2 DM	1	993.29	291.97	2307.96					260	1886.2	5739.42	1566.52	740.899	8046.84	35323.8	53900.8			97271.4			97271.4	0				6732.71			119395		119395	0			4454.16			2.354
1	56			132	80	2	1	Type 2 DM	1	993.29	295.596	4098.72					400	1886.2	7673.8	1566.52	740.899	9981.22	35323.8	53900.8			99205.8			99205.8	0				8667.09			121186		121186	0			6384.92			2.354
1	56			132	76	2	1	Type 2 DM	1	993.29	425.052						255	1886.2	3559.54	1566.52	740.899	5866.96	35323.8	53900.8			95091.5			95091.5	0				4552.83			117087		117087	0			2141.2			2.354
1	56			132	88	2	1	Type 2 DM	1	993.29	177.034	1755.28					255	1886.2	5066.8	1566.52	740.899	7374.22	35323.8	53900.8			96598.8			96598.8	0				6060.09			118842		118842	0			3896.48			2.354
1	56			132	81	2	1	Type 2 DM	1	993.29	133.056	2307.96					255	1886.2	5575.5	1566.52	740.899	7882.92	35323.8	53900.8			97107.5			97107.5	0				6568.79			119395		119395	0			4449.16			2.354
2	56			132	106	2	1	Type 1 DM	1	993.29	177.034	1755.28					255	1886.2	5066.8	1101.42	740.899	6909.12	35323.8	46115.2			88348.1			0	88348.1				6060.09			146207		0	146207			3896.48			3.168
2	56			132	71	2	1	Type 2 DM	1	993.29	133.056	2307.28					255	1886.2	5574.82	1101.42	740.899	7417.14	35323.8	46115.2			88856.1			0	88856.1				6568.11			146759		0	146759			4448.48			3.168
2	56			133	86	2	1	Type 2 DM + CKD	1	993.29	425.052	2307.28					255	1886.2	5866.82	1101.42	740.899	7709.14	35323.8	46115.2			89148.1			0	89148.1				6860.11			146759		0	146759			4448.48			3.168
2	56			133	82	2	1	Type 2 DM	1	993.29	310.089	1538.64					255	1886.2	4983.22	1101.42	740.899	6825.54	35323.8	46115.2			88264.5			0	88264.5				5976.51			145990		0	145990			3679.84			3.168
2	56			133	81	2	1	Type 1 DM	1	993.29	295.596	2307.28					390	1886.2	5872.36	1101.42	740.899	7714.68	35323.8	46115.2			89153.7			0	89153.7				6865.65			146759		0	146759			4583.48			3.168
2	56			133	73	2	1	Hyperthyrodism	0	993.29	295.596	1538.64					410	1886.2	5123.72	1101.42	740.899	6966.04	35323.8	46115.2			88405			0	88405				6117.01			145990		0	145990			3834.84			3.168
2	56			134	84	2	1	Type 2 DM	1	993.29	177.034	2307.28					410	1886.2	5773.8	1101.42	740.899	7616.12	35323.8	46115.2			89055.1			0	89055.1				6767.09			146759		0	146759			4603.48			3.168
2	56			134	76	2	1	HIV	0	993.29	425.596	2860.44					410	1886.2	6575.52	1101.42	740.899	8417.84	35323.8	46115.2			89856.8			0	89856.8				7568.81			147312		0	147312			5156.64			3.168
2	56			134	91	2	1	HIV	0	993.29	425.052		20				410	1886.2	3734.54	1101.42	740.899	5576.86	35323.8	46115.2			87015.9			0	87015.9				4727.83			144472		0	144472			2316.2			3.168
2	56			135	90	2	1	CKD	1	993.29	310.089						510	1886.2	3699.57	1101.42	740.899	5541.9	35323.8	46115.2			86980.9			0	86980.9				4692.86			144452		0	144452			2396.2			3.168
2	56			135	100	2	1	Asthma	0	993.29	303.55						530	1886.2	3713.04	1101.42	740.899	5555.36	35323.8	46115.2			86994.4			0	86994.4				4706.33			144452		0	144452			2416.2			3.168
2	57			136	78	2	1	Type 2 DM	1	993.29	133.056	1755.28					530	1886.2	5297.82	1101.42	740.899	7140.14	35323.8	42912.8			85376.7			0	85376.7				6291.11			138811		0	138811			4171.48			2.948
2	57			136	80	2	1	IHD	0	993.29	295.596	1957.5					530	1886.2	5662.58	1101.42	740.899	7504.9	35323.8	42912.8			85741.5			0	85741.5				6655.87			139013		0	139013			4373.7			2.948
1	58			137	100	2	1	CKD	1	993.29	310.089		20				530	1886.2	3739.57	1566.52	740.899	6047	35323.8	43825.8			85196.6			85196.6	0				4732.86			102315		102315	0			2436.2			1.914
2	59			137	77	2	1	Type 2 DM	1	993.29	310.089	3077.96	20				530	1886.2	6817.53	1101.42	740.899	8659.86	35323.8	36507.9			80491.5			0	80491.5				7810.82			125362		0	125362			5514.16			2.508
2	59			138	79	2	1	Type 2 DM	1	993.29	310.089	4098.72					530	1886.2	7818.3	1101.42	740.899	9660.62	35323.8	36507.9			81492.3			0	81492.3				8811.58			126363		0	126363			6514.92			2.508
2	59			140	80	2	1	Type 2 DM	1	993.29	310.089	3077.96					530	1886.2	6797.53	1101.42	740.899	8639.86	35323.8	36507.9			80471.5			0	80471.5				7790.82			125342		0	125342			5494.16			2.508
2	59			140	70	2	1	Type 2 DM	1	993.29	310.089	1755.28					530	1886.2	5474.86	1101.42	740.899	7317.18	35323.8	36507.9			79148.8			0	79148.8				6468.15			124019		0	124019			4171.48			2.508
2	59			140	90	2	1	Type 2 DM	1	993.29	469.03						530	1886.2	3878.52	1101.42	740.899	5720.84	35323.8	0			41044.6			0	41044.6				4871.81			122264		0	122264			2416.2			2.508		0
2	59			140	100	2	1	Type 2 DM	1	993.29	133.056	1538.64	120.68				530	1886.2	5201.86	1101.42	740.899	7044.18	35323.8	36507.9			78875.9			0	78875.9				6195.15			123923		0	123923			4075.52			2.508
2	59			140	80	2	1	Type 2 DM	1	993.29	425.052		35				530	1886.2	3869.54	1101.42	740.899	5711.86	35323.8	36507.9			77543.5			0	77543.5				4862.83			122299		0	122299			2451.2			2.508
2	59			140	80	2	1	Type 2 DM	1	993.29	469.03						530	1886.2	3878.52	1101.42	740.899	5720.84	35323.8	36507.9			77552.5			0	77552.5				4871.81			122264		0	122264			2416.2			2.508
2	59			140	92	2	1	Type 2 DM	1	993.29	469.03						390	1886.2	3738.52	1101.42	740.899	5580.84	35323.8	36507.9			77412.5			0	77412.5				4731.81			122264		0	122264			2276.2			2.508
1	60			140	80	2	1	Type 2 DM + CKD	1	993.29	133.056	3077.96					510	1886.2	6600.5	1566.52	740.899	8907.92	35323.8	33750.9			77982.7		3.67423e+06	77982.7	0	1.52729e+06	2.14694e+06		7593.79			90581.4	4.98898e+06	90581.4	0	1.78414e+06	3.20484e+06	5474.16			1.474
1	60			140	72	2	1	Type 2 DM	1	993.29	133.056	1538.64					390	1886.2	4941.18	1566.52	740.899	7248.6	35323.8	33750.9			76323.3			76323.3	0				5934.47			89042		89042	0			3814.84			1.474
1	60			140	90	2	1	Type 2 DM	1	993.29	425.052						390	1886.2	3694.54	1566.52	740.899	6001.96	35323.8	33750.9			75076.7			75076.7	0				4687.83			87503.4		87503.4	0			2276.2			1.474
1	60			140	80	2	1	Type 2 DM	1	993.29	295.596						390	1886.2	3565.08	1566.52	740.899	5872.5	35323.8	33750.9			74947.2			74947.2	0				4558.37			87503.4		87503.4	0			2276.2			1.474
1	60			140	80	2	1	Type 2 DM + CKD	1	993.29	310.089						410	1886.2	3599.57	1566.52	740.899	5907	35323.8	33750.9			74981.7			74981.7	0				4592.86			87503.4		87503.4	0			2296.2			1.474
1	60			140	85	2	1	Type 2 DM	1	993.29	425.052						510	1886.2	3814.54	1566.52	740.899	6121.96	35323.8	33750.9			75196.7			75196.7	0				4807.83			87503.4		87503.4	0			2396.2			1.474
1	60			140	80	2	1	Type 2 DM	1	993.29	383.43						410	1886.2	3672.92	1566.52	740.899	5980.34	35323.8	33750.9			75055.1			75055.1	0				4666.21			87503.4		87503.4	0			2296.2			1.474
1	60			140	82	2	1	Type 2 DM	1	993.29	295.596	2307.28	20				410	1886.2	5912.36	1566.52	740.899	8219.78	35323.8	33750.9			77294.5			77294.5	0				6905.65			89830.7		89830.7	0			4623.48			1.474
1	60			140	70	2	1	Hyperthyrodism	0	993.29	295.596	2307.28	20				410	1886.2	5912.36	1566.52	740.899	8219.78	35323.8	33750.9			77294.5			77294.5	0				6905.65			89830.7		89830.7	0			4623.48			1.474
1	60			140	89	2	1	Hyperthyrodism	0	993.29	295.596	2307.28					530	1886.2	6012.36	1566.52	740.899	8319.78	35323.8	33750.9			77394.5			77394.5	0				7005.65			89810.7		89810.7	0			4723.48			1.474
1	60			140	80	2	1	CKD	1	993.29	133.056	2307.28					510	1886.2	5829.82	1566.52	740.899	8137.24	35323.8	33750.9			77212			77212	0				6823.11			89810.7		89810.7	0			4703.48			1.474
2	60			140	76	2	1	HIV	0	993.29	177.034	1755.28					510	1886.2	5321.8	1101.42	740.899	7164.12	35323.8	33305.4			75793.3			0	75793.3				6315.09			116624		0	116624			4151.48			2.288
2	60			140	90	2	1	HIV	0	993.29	383.43						510	1886.2	3772.92	1101.42	740.899	5615.24	35323.8	33305.4			74244.5			0	74244.5				4766.21			114868		0	114868			2396.2			2.288
2	60			140	80	2	1	CKD	1	993.29	310.098	1081.8	20				510	1886.2	4801.38	1101.42	740.899	6643.7	35323.8	33305.4			75272.9			0	75272.9				5794.67			115970		0	115970			3498			2.288
2	60			140	80	2	1	CKD	1	993.29	310.089	1081.8					510	1886.2	4781.38	1101.42	740.899	6623.7	35323.8	33305.4			75252.9			0	75252.9				5774.66			115950		0	115950			3478			2.288
2	60			140	90	2	1	Type 2 DM + CKD	1	993.29	208.44						510	1886.2	3597.93	1101.42	740.899	5440.25	35323.8	33305.4			74069.5			0	74069.5				4591.22			114868		0	114868			2396.2			2.288
2	60			140	80	2	1	Type 2 DM + CKD	1	993.29	310.089						510	1886.2	3699.57	1101.42	740.899	5541.9	35323.8	33305.4			74171.1			0	74171.1				4692.86			114868		0	114868			2396.2			2.288
2	60			140	90	2	1	Type 2 DM	1	993.29	310.089						510	1886.2	3699.57	1101.42	740.899	5541.9	35323.8	33305.4			74171.1			0	74171.1				4692.86			114868		0	114868			2396.2			2.288
2	60			140	80	2	1	Hyperthyrodism	0	993.29	310.089						510	1886.2	3699.57	1101.42	740.899	5541.9	35323.8	33305.4			74171.1			0	74171.1				4692.86			114868		0	114868			2396.2			2.288
2	60			140	70	2	1	Type 2 DM	1	993.29	469.03		35				510	1886.2	3893.52	1101.42	740.899	5735.84	35323.8	33305.4			74365.1			0	74365.1				4886.81			114903		0	114903			2431.2			2.288
2	60			140	80	2	1	Type 2 DM + CKD	1	993.29	383.43		120.68	3	1752.87		510	1886.2	3893.6	1101.42	740.899	5735.92	35323.8	33305.4			74365.1			0	74365.1				6639.76			116742		0	116742			4269.75			2.288
2	60			141	82	2	1	Type 2 DM + CKD	1	993.29	425.596						390	1886.2	3695.08	1101.42	740.899	5537.4	35323.8	33305.4			74166.6			0	74166.6				4688.37			114868		0	114868			2276.2			2.288
2	60			141	89	2	1	Type 2 DM	1	993.29	208.44						510	1886.2	3597.93	1101.42	740.899	5440.25	35323.8	33305.4			74069.5			0	74069.5				4591.22			114868		0	114868			2396.2			2.288
2	60			142	97	2	1	Type 2 DM	1	993.29	133.056		20	7	4090.03		1085	1886.2	4117.54	1101.42	740.899	5959.86	35323.8	33305.4			74589.1			0	74589.1				9200.86			118978		0	118978			7081.23			2.288
2	60			142	101	2	1	Type 2 DM	1	993.29	310.089		5.2				390	1886.2	3584.77	1101.42	740.899	5427.1	35323.8	33305.4			74056.3			0	74056.3				4578.06			114873		0	114873			2281.4			2.288
2	60			142	97	2	1	Type 2 DM	1	993.29	208.44		10				510	1886.2	3607.93	1101.42	740.899	5450.25	35323.8	33305.4			74079.5			0	74079.5				4601.22			114878		0	114878			2406.2			2.288
2	60			142	100	2	1	Type 2 DM	1	993.29	208.44		120.68	10	5842.9		575	1886.2	3783.61	1101.42	740.899	5625.93	35323.8	33305.4			74255.2			0	74255.2				10619.8			120832		0	120832			8424.78			2.288
2	62			142	86	2	1	Type 2 DM	1	993.29	310.089	3077.96	10				575	1886.2	6852.53	1101.42	740.899	8694.86	35323.8	26900.5			70919.2			0	70919.2				7845.82			103164		0	103164			5549.16			1.848
2	62			143	88	2	1	Type 2 DM	1	993.29	162.54	4098.72					510	1886.2	7650.75	1101.42	740.899	9493.07	35323.8	26900.5			71717.4			0	71717.4				8644.04			104175		0	104175			6494.92			1.848
2	62			143	94	2	1	Type 2 DM	1	993.29	133.056		126.68				530	1886.2	3669.22	1101.42	740.899	5511.54	35323.8	0			40835.3			0	40835.3				4662.51			38077.6		0	38077.6			2542.88					8.4
2	62			144	80	2	1	Type 2 DM	1	993.29	310.089						510	1886.2	3699.57	1101.42	740.899	5541.9	35323.8	26900.5			67766.2			0	67766.2				4692.86			100076		0	100076			2396.2			1.848
2	62			144	96	2	1	Type 2 DM	1	993.29	133.056						510	1886.2	3522.54	1101.42	740.899	5364.86	35323.8	26900.5			67589.2			0	67589.2				4515.83			100076		0	100076			2396.2			1.848
1	63			146	95	2	1	HIV	0	993.29	295.596	1021.44	25				510	1886.2	4731.52	1566.52	740.899	7038.94	35323.8	18638.6			61001.3			61001.3	0				5724.81			66362.2		66362.2	0			3442.64			0.814
1	63			149	74	2	1	Type 2 DM	1	993.29	295.596	1021.44					495	1886.2	4691.52	1566.52	740.899	6998.94	35323.8	18638.6			60961.3			60961.3	0				5684.81			66337.2		66337.2	0			3402.64			0.814
1	63			149	80	2	1	Type 2 DM	1	993.29	295.596	1538.64	5				495	1886.2	5213.72	1566.52	740.899	7521.14	35323.8	18638.6			61483.5			61483.5	0				6207.01			66859.4		66859.4	0			3924.84			0.814
1	63			150	80	2	1	Type 2 DM	1	993.29	295.596	1538.64					395	1886.2	5108.72	1566.52	740.899	7416.14	35323.8	18638.6			61378.5			61378.5	0				6102.01			66854.4		66854.4	0			3819.84			0.814
1	63			150	100	2	1	Type 2 DM	1	993.29	133.056		42				880	1886.2	3934.54	1566.52	740.899	6241.96	35323.8	18638.6			60204.3			60204.3	0				4927.83			65357.7		65357.7	0			2808.2			0.814
1	63			150	70	2	1	Type 1 DM	1	993.29	291.7						1560	1886.2	4731.19	1566.52	740.899	7038.61	35323.8	18638.6			61001			61001	0				5724.48			65315.7		65315.7	0			3446.2			0.814
2	63			150	90	2	1	Type 2 DM	1	993.29	295.596	2307.28	25				535	1886.2	6042.36	1101.42	740.899	7884.68	35323.8	23698.1			66906.6			0	66906.6				7035.65			95012.8		0	95012.8			4753.48			1.628
2	63			150	80	2	1	Type 2 DM	1	993.29	383.43		5.2	10	5842.9		390	1886.2	3658.12	1101.42	740.899	5500.44	35323.8	23698.1			64522.3			0	64522.3				10494.3			98528.6		0	98528.6			8124.3			1.628
2	63			150	90	2	1	Type 2 DM	1	993.29	383.43		10				510	1886.2	3782.92	1101.42	740.899	5625.24	35323.8	23698.1			64647.1			0	64647.1				4776.21			92690.5		0	92690.5			2406.2			1.628
2	63			150	90	2	1	Type 2 DM	1	993.29	383.43		10				530	1886.2	3802.92	1101.42	740.899	5645.24	35323.8	23698.1			64667.1			0	64667.1				4796.21			92690.5		0	92690.5			2426.2			1.628
2	63			150	90	2	1	Hyperthyrodism	0	993.29	425.052						530	1886.2	3834.54	1101.42	740.899	5676.86	35323.8	23698.1			64698.7			0	64698.7				4827.83			92680.5		0	92680.5			2416.2			1.628
2	63			150	80	2	1	Hyperthyrodism	0	993.29	133.056						510	1886.2	3522.54	1101.42	740.899	5364.86	35323.8	23698.1			64386.8			0	64386.8				4515.83			92680.5		0	92680.5			2396.2			1.628
1	64			151	95	2	1	Type 2 DM	1	993.29	133.056	2609.4	126.68	10	5842.9		530	1886.2	6278.62	1566.52	740.899	8586.04	35323.8	13601.1			57511			57511	0				13114.8			66498.8		66498.8	0			10995.2			0.594
1	64			151	89	2	1	Type 2 DM	1	993.29	425.052						510	1886.2	3814.54	1566.52	740.899	6121.96	35323.8	13601.1			55046.9			55046.9	0				4807.83			57919.8		57919.8	0			2396.2			0.594
1	64			152	93	2	1	Type 2 DM	1	993.29	133.056						510	1886.2	3522.54	1566.52	740.899	5829.96	35323.8	13601.1			54754.9			54754.9	0				4515.83			57919.8		57919.8	0			2396.2			0.594
1	64			153	88	2	1	Type 2 DM	1	993.29	177.034	2307.28	25				510	1886.2	5898.8	1566.52	740.899	8206.22	35323.8	13601.1			57131.1			57131.1	0				6892.09			60252.1		60252.1	0			4728.48			0.594
1	64			153	80	2	1	Type 2 DM	1	993.29	177.034	1021.44	120.68	7	4090.03		510	1886.2	4708.64	1566.52	740.899	7016.06	35323.8	13601.1			55941			55941	0				9791.96			63152		63152	0			7628.35			0.594
1	64			154	84	2	1	Type 2 DM	1	993.29	65.45	1021.44	5	7	4090.03		510	1886.2	4481.38	1566.52	740.899	6788.8	35323.8	0			42112.6			42112.6	0				9564.7			104891		104891	0			7512.67			0.594		0
2	64			155	95	2	1	Type 2 DM	1	993.29	469.03						510	1886.2	3858.52	1101.42	740.899	5700.84	35323.8	20495.6			61520.3			0	61520.3				4851.81			85284.6		0	85284.6			2396.2			1.408
2	64			156	100	2	1	Type 2 DM	1	993.29	469.03		20				880	1886.2	4248.52	1101.42	740.899	6090.84	35323.8	20495.6			61910.3			0	61910.3				5241.81			85304.6		0	85304.6			2786.2			1.408
2	64			160	106	2	1	Type 2 DM + HIV	1	993.29	452.052						1560	1886.2	4891.54	1101.42	740.899	6733.86	35323.8	20495.6			62553.3			0	62553.3				5884.83			85284.6		0	85284.6			3446.2			1.408
2	64			160	100	2	1	Type 1 DM	1	993.29	133.056						535	1886.2	3547.54	1101.42	740.899	5389.86	35323.8	20495.6			61209.3			0	61209.3				4540.83			85284.6		0	85284.6			2421.2			1.408
1	65			160	110	2	1	Type 2 DM	1	993.29	295.596	4098.72					860	1886.2	8133.8	504	740.899	9378.7		8563.67			17942.4		883644	17942.4	0	387255	496388		9127.09			19298.8	1.30987e+06	19298.8	0	418783	891089	6844.92			0.374
1	65			161	82	2	1	Type 2 DM + HIV	1	993.29	295.596	2307.28					860	1886.2	6342.36	504	740.899	7587.26		8563.67			16150.9			16150.9	0				7335.65			17507.4		17507.4	0			5053.48			0.374
1	65			161	70	2	1	Type 1 DM	1	993.29	469.03	1755.28					940	1886.2	6043.8	504	740.899	7288.7		8563.67			15852.4			15852.4	0				7037.09			16955.4		16955.4	0			4581.48			0.374
1	65			177	96	2	1	Type 2 DM + HIV	1	993.29	177.034	3077.96					785	1886.2	6919.48	504	740.899	8164.38		8563.67			16728			16728	0				7912.77			18278.1		18278.1	0			5749.16			0.374
1	65			187	97	2	1	Type 2 DM	1	993.29	177.034	3077.96	25				455	1886.2	6614.48	504	740.899	7859.38		8563.67			16423			16423	0				7607.77			18303.1		18303.1	0			5444.16			0.374
1	65			197	107	2	1	Type 2 DM	1	993.29	177.034	1755.28					842	1886.2	5653.8	504	740.899	6898.7		8563.67			15462.4			15462.4	0				6647.09			16955.4		16955.4	0			4483.48			0.374
1	65			115	72	1	2		0	993.29	291.97	4098.72					435	1886.2	7705.18	504	740.899	8950.08		0			8950.08			8950.08	0				8698.47			6725.82		6725.82	0			6419.92					1.7
1	65			120	80	1	2		0	993.29	469.03	1755.28	120.68	7	4090.03		1080	1886.2	6304.48	504	740.899	7549.38		8563.67			16113			16113	0				11387.8			21166.1		21166.1	0			8932.19			0.374
1	65			130	82	1	1	CHF	0	993.29	177.034	1538.64		7	4090.03		780	1886.2	5375.16	504	740.899	6620.06		8563.67			15183.7			15183.7	0				10458.5			20828.8		20828.8	0			8294.87			0.374
1	65			133	80	1	2		0	993.29	177.034	1538.64					275	1886.2	4870.16	504	740.899	6115.06		8563.67			14678.7			14678.7	0				5863.45			16738.8		16738.8	0			3699.84			0.374
1	65			140	80	1	2		0	993.29	177.034	1538.64					275	1886.2	4870.16	504	740.899	6115.06		8563.67			14678.7			14678.7	0				5863.45			16738.8		16738.8	0			3699.84			0.374
1	65			140	90	1	1	CKD	1	993.29	177.034	1538.64					275	1886.2	4870.16	504	740.899	6115.06		8563.67			14678.7			14678.7	0				5863.45			16738.8		16738.8	0			3699.84			0.374
1	65			160	80	1	2		0	993.29	162.54	2307.28	40				485	1886.2	5874.31	504	740.899	7119.21		8563.67			15682.9			15682.9	0				6867.6			17547.4		17547.4	0			4718.48			0.374
1	65			160	95	1	2		0	993.29	295.052	2307.28					530	1886.2	6011.82	504	740.899	7256.72		8563.67			15820.4			15820.4	0				7005.11			17507.4		17507.4	0			4723.48			0.374
1	65			127	77	1	2		0	993.29	310.089	2307.28					410	1886.2	5906.86	504	740.899	7151.75		8563.67			15715.4			15715.4	0				6900.15			17507.4		17507.4	0			4603.48			0.374
1	65			130	80	1	2		0	993.29	188.38	2307.28	35	7	4090.03		860	1886.2	6270.15	504	740.899	7515.05		8563.67			16078.7			16078.7	0				11353.5			21632.4		21632.4	0			9178.51			0.374
1	65			130	90	1	2		0	993.29	310.089						805	1886.2	3994.57	504	740.899	5239.47		8563.67			13803.1			13803.1	0				4987.86			15200.1		15200.1	0			2691.2			0.374
1	65			132	94	1	2		0	993.29	177.034	1081.8					860	1886.2	4998.32	504	740.899	6243.22		8563.67			14806.9			14806.9	0				5991.61			16281.9		16281.9	0			3828			0.374
1	65			133	80	1	2		0	993.29	310.089						785	1886.2	3974.57	504	740.899	5219.47		0			5219.47			5219.47	0				4967.86			15200.1		15200.1	0			2671.2			0.374		0
1	65			140	70	1	2		0	993.29	469.03	1755.32	25				455	1886.2	5583.84	504	740.899	6828.74		8563.67			15392.4			15392.4	0				6577.13			16980.4		16980.4	0			4121.52			0.374
1	65			150	70	1	2		0	993.29	469.03						847	1886.2	4195.52	504	740.899	5440.42		8563.67			14004.1			14004.1	0				5188.81			15200.1		15200.1	0			2733.2			0.374
2	65			150	77	1	2		0	993.29	291.97						435	1886.2	3606.46	504	740.899	4851.36		17293.2			22144.6			0	22144.6				4599.75			42564.9		0	42564.9			2321.2			1.188
2	65			153	80	1	2		0	993.29	310.089						1080	1886.2	4269.57	504	740.899	5514.47		17293.2			22807.7			0	22807.7				5262.86			42564.9		0	42564.9			2966.2			1.188
2	65			110	76	2	2		0	993.29	310.089						880	1886.2	4069.57	504	740.899	5314.47		17293.2			22607.7			0	22607.7				5062.86			42564.9		0	42564.9			2766.2			1.188
2	66			120	90	2	2		0	993.29	339.57	1755.28	40				255	1886.2	5269.34	504	740.899	6514.24		14090.8			20605			0	20605				6262.63			36964.3		0	36964.3			3936.48			0.968
2	66			120	72	2	2		0	993.29	303.55	1538.64	35	10	5842.9		335	1886.2	5091.68	504	740.899	6336.58		14090.8			20427.3			0	20427.3				11927.9			42585.6		0	42585.6			9637.74			0.968
2	66			122	75	2	2		0	993.29	177.034	1538.64					335	1886.2	4930.16	504	740.899	6175.06		14090.8			20265.8			0	20265.8				5923.45			36707.7		0	36707.7			3759.84			0.968
2	66			123	80	2	2		0	993.29	133.056	3077.96	35				485	1886.2	6610.5	504	740.899	7855.4		14090.8			21946.2			0	21946.2				7603.79			38282		0	38282			5484.16			0.968
2	66			130	80	2	2		0	993.29	177.034	1538.64					530	1886.2	5125.16	504	740.899	6370.06		14090.8			20460.8			0	20460.8				6118.45			36707.7		0	36707.7			3954.84			0.968
2	67			130	80	2	2		0	993.29	425.052	1538.64					410	1886.2	5253.18	504	740.899	6498.08		10888.3			17386.4			0	17386.4				6246.47			29311.8		0	29311.8			3834.84			0.748
2	67			130	90	2	2		0	993.29	133.056	1755.28					335	1886.2	5102.82	504	740.899	6347.72		10888.3			17236			0	17236				6096.11			29528.4		0	29528.4			3976.48			0.748
2	67			130	80	2	2		0	993.29	469.03	2307.28					335	1886.2	5990.8	504	740.899	7235.7		10888.3			18124			0	18124				6984.09			30080.4		0	30080.4			4528.48			0.748
2	67			130	85	2	2		0	993.29	469.03	2307.28					255	1886.2	5910.8	504	740.899	7155.7		10888.3			18044			0	18044				6904.09			30080.4		0	30080.4			4448.48			0.748
2	67			130	85	2	2		0	993.29	469.03						255	1886.2	3603.52	504	740.899	4848.42		10888.3			15736.7			0	15736.7				4596.81			27773.1		0	27773.1			2141.2			0.748
2	67			130	90	2	2		0	993.29	295.052	1755.28					335	1886.2	5264.82	504	740.899	6509.72		10888.3			17398			0	17398				6258.11			29528.4		0	29528.4			3976.48			0.748
2	67			130	74	2	2		0	993.29	133.056	1538.64	40				435	1886.2	5026.18	504	740.899	6271.08		10888.3			17159.4			0	17159.4				6019.47			29351.8		0	29351.8			3899.84			0.748
2	67			130	80	2	2		0	993.29	133.056	1538.64					255	1886.2	4806.18	504	740.899	6051.08		10888.3			16939.4			0	16939.4				5799.47			29311.8		0	29311.8			3679.84			0.748
2	67			130	80	2	2		0	993.29	310.089						255	1886.2	3444.57	504	740.899	4689.47		10888.3			15577.8			0	15577.8				4437.86			27773.1		0	27773.1			2141.2			0.748
2	67			134	97	2	2		0	993.29	177.034		40	3	1752.87		475	1886.2	3571.52	504	740.899	4816.42		10888.3			15704.7			0	15704.7				6317.68			29566		0	29566			4154.07			0.748
2	67			134	91	2	2		0	993.29	177.034			5	2921.45		440	1886.2	3496.52	504	740.899	4741.42		10888.3			15629.7			0	15629.7				7411.26			30694.6		0	30694.6			5247.65			0.748
2	67			134	85	2	2		0	993.29	310.089						335	1886.2	3524.57	504	740.899	4769.47		10888.3			15657.8			0	15657.8				4517.86			27773.1		0	27773.1			2221.2			0.748
1	68			135	76	2	2		0	993.29	133.056	3077.96					335	1886.2	6425.5	504	740.899	7670.4		0			7670.4			7670.4	0				7418.79			5705.06		5705.06	0			5299.16			0
1	68			136	86	2	2		0	993.29	133.056	3630.81					260	1886.2	6903.35	504	740.899	8148.25		0			8148.25			8148.25	0				7896.64			6257.91		6257.91	0			5777.01			0
1	68			140	96	2	2		0	993.29	291.97	1021.44	200	5	2921.45		260	1886.2	4652.9	504	740.899	5897.8		0			5897.8			5897.8	0				8567.64			6769.99		6769.99	0			6289.09			0
1	68			140	90	2	2		0	993.29	383.43	1755.28					260	1886.2	5278.2	504	740.899	6523.1		0			6523.1			6523.1	0				6271.49			4382.38		4382.38	0			3901.48			0
1	68			140	95	2	2		0	993.29	339.34	6708.12	35				435	1886.2	10396.9	504	740.899	11641.8		0			11641.8			11641.8	0				11390.2			9370.22		9370.22	0			9064.32			0
1	68			140	81	2	2		0	993.29	208.44	2307.28					435	1886.2	5830.21	504	740.899	7075.11		0			7075.11			7075.11	0				6823.5			4934.38		4934.38	0			4628.48			0
1	68			140	76	2	2		0	993.29	208.44	1755.28					435	1886.2	5278.21	504	740.899	6523.11		0			6523.11			6523.11	0				6271.5			4382.38		4382.38	0			4076.48			0
1	68			140	80	2	2		0	993.29	310.089	3294.46					410	1886.2	6894.04	504	740.899	8138.94		0			8138.94			8138.94	0				7887.33			5921.56		5921.56	0			5590.66			0
1	68			140	70	2	2		0	993.29	310.089	3294.46	140				440	1886.2	7064.04	504	740.899	8308.94		0			8308.94			8308.94	0				8057.33			6061.56		6061.56	0			5760.66			0
2	68			146	85	2	2		0	993.29	177.034						335	1886.2	3391.52	504	740.899	4636.42		7685.87			12322.3			0	12322.3				4384.81			20377.3		0	20377.3			2221.2			0.528
2	68			146	80	2	2		0	993.29	177.034	1538.64					335	1886.2	4930.16	504	740.899	6175.06		7685.87			13860.9			0	13860.9				5923.45			21915.9		0	21915.9			3759.84			0.528
2	68			147	78	2	2		0	993.29	177.036	1081.8	300	7	4090.03		335	1886.2	4773.32	504	740.899	6018.22		7685.87			13704.1			0	13704.1				9856.64			25849.1		0	25849.1			7693.03			0.528
2	68			148	88	2	2		0	993.29	425.052						335	1886.2	3639.54	504	740.899	4884.44		7685.87			12570.3			0	12570.3				4632.83			20377.3		0	20377.3			2221.2			0.528
2	68			150	90	2	2		0	993.29	295.596	1538.64					335	1886.2	5048.72	504	740.899	6293.62		7685.87			13979.5			0	13979.5				6042.01			21915.9		0	21915.9			3759.84			0.528
2	68			150	114	2	2		0	993.29	291.97	1755.23					880	1886.2	5806.69	504	740.899	7051.59		7685.87			14737.5			0	14737.5				6799.98			22132.5		0	22132.5			4521.43			0.528
2	68			150	80	2	2		0	993.29	177.034						260	1886.2	3316.52	504	740.899	4561.42		7685.87			12247.3			0	12247.3				4309.81			20377.3		0	20377.3			2146.2			0.528
2	68			152	89	2	2		0	993.29	177.034						335	1886.2	3391.52	504	740.899	4636.42		7685.87			12322.3			0	12322.3				4384.81			20377.3		0	20377.3			2221.2			0.528
2	68			100	70	2	2		0	993.29	291.97						335	1886.2	3506.46	504	740.899	4751.36		7685.87			12437.2			0	12437.2				4499.75			20377.3		0	20377.3			2221.2			0.528
1	69			100	67	2	2		0	993.29	425.052	3077.96					335	1886.2	6717.5	504	740.899	7962.4		0			7962.4			7962.4	0				7710.79			5705.06		5705.06	0			5299.16			0.308
2	69			100	80	2	2		0	993.29	133.056	1755.28					335	1886.2	5102.82	504	740.899	6347.72		0			6347.72			0	6347.72				6096.11			27674.1		0	27674.1			3976.48			0.308
1	70			110	90	2	2		0	993.29	383.43	1419.71					335	1886.2	5017.62	504	740.899	6262.52		0			6262.52			6262.52	0				6010.91			4046.8		4046.8	0			3640.9			0
1	70			110	70	2	2		0	993.29	208.44	121.068					335	1886.2	3543.99	504	740.899	4788.89		0			4788.89			4788.89	0				4537.28			2748.16		2748.16	0			2342.26			0
1	70			110	70	2	2		0	993.29	208.44	1298.64					335	1886.2	4721.57	504	740.899	5966.47		0			5966.47			5966.47	0				5714.86			3925.74		3925.74	0			3519.84			0
1	70			120	70	2	2		0	993.29	133.056	1755.28					335	1886.2	5102.82	504	740.899	6347.72		0			6347.72			6347.72	0				6096.11			4382.38		4382.38	0			3976.48			0
2	70			120	60	2	2		0	993.29	295.052	1755.28					335	1886.2	5264.82	504	740.899	6509.72		1280.98			7790.7			0	7790.7				6258.11			7340.73		0	7340.73			3976.48			0.088
2	70			120	90	2	2		0	993.29	310.089	2307.28					335	1886.2	5831.86	504	740.899	7076.75		5822.63			12899.4			0	12899.4				6825.15			7892.73		0	7892.73			4528.48					0.4
2	70			124	70	2	2		0	993.29	416.664						335	1886.2	3631.15	504	740.899	4876.05		1280.98			6157.03			0	6157.03				4624.44			5585.45		0	5585.45			2221.2			0.088
2	70			124	79	2	2		0	993.29	416.664	1607.16					400	1886.2	5303.31	504	740.899	6548.21		1280.98			7829.19			0	7829.19				6296.6			7192.61		0	7192.61			3893.36			0.088
2	70			125	80	2	2		0	993.29	416.664						315	1886.2	3611.15	504	740.899	4856.05		1280.98			6137.03			0	6137.03				4604.44			5585.45		0	5585.45			2201.2			0.088
2	70			130	95	2	2		0	993.29	416.664						315	1886.2	3611.15	504	740.899	4856.05		1280.98			6137.03			0	6137.03				4604.44			5585.45		0	5585.45			2201.2			0.088
2	72			130	70	2	2		0	993.29	310.089	1755.28					315	1886.2	5259.86	504	740.899	6504.75		0			6504.75			0	6504.75				6253.15			4382.38		0	4382.38			3956.48			0
2	72			130	70	2	2		0	993.29	310.089	1538.64					315	1886.2	5043.22	504	740.899	6288.11		0			6288.11			0	6288.11				6036.51			4165.74		0	4165.74			3739.84			0
2	72			130	90	2	2		0	993.29	310.089	1755.28					880	1886.2	5824.86	504	740.899	7069.75		0			7069.75			0	7069.75				6818.15			4382.38		0	4382.38			4521.48			0
2	72			130	90	2	2		0	993.29	310.089	1538.64					260	1886.2	4988.22	504	740.899	6233.11		0			6233.11			0	6233.11				5981.51			4165.74		0	4165.74			3684.84			0
2	72			130	80	2	1	CKD	0	993.29	341.46		150	3	1752.87		335	1886.2	3705.95	504	740.899	4950.85		0			4950.85			0	4950.85				6452.11			4529.97		0	4529.97			4124.07			0
2	72			130	70	2	2		0	993.29	310.089		150	3	1752.87		335	1886.2	3674.57	504	740.899	4919.47		0			4919.47			0	4919.47				6420.73			4529.97		0	4529.97			4124.07			0	0
1	75			130	81	2	2		0	993.29	320.076	1755.23					335	1886.2	5289.8	504	740.899	6534.7		0			6534.7			6534.7	0				6283.09			4382.33		4382.33	0			3976.43			0	0
1	75			130	80	2	2		0	993.29	295.052	2307.28					335	1886.2	5816.82	504	740.899	7061.72		0			7061.72			7061.72	0				6810.11			4934.38		4934.38	0			4528.48			0	0
2	75			130	80	2	2		0	993.29	177.034						335	1886.2	3391.52	504	740.899	4636.42		0			4636.42			0	4636.42				4384.81			2627.1		0	2627.1			2221.2			0	0
2	76			130	80	2	2		0	993.29	303.55	1538.64					335	1886.2	5056.68	504	740.899	6301.58		0			6301.58			0	6301.58				6049.97			4165.74		0	4165.74			3759.84			0	0
2	76			130	70	2	2		0	993.29	133.056	1538.64					335	1886.2	4886.18	504	740.899	6131.08		0			6131.08			0	6131.08				5879.47			4165.74		0	4165.74			3759.84			0	0
2	76			131	76	2	2		0	993.29	469.03	1755.28					335	1886.2	5438.8	504	740.899	6683.7		0			6683.7			0	6683.7				6432.09			4382.38		0	4382.38			3976.48			0	0
2	76			133	83	2	2		0	993.29	177.034	1755.28					335	1886.2	5146.8	504	740.899	6391.7		0			6391.7			0	6391.7				6140.09			4382.38		0	4382.38			3976.48			0	0
2	76			135	70	2	2		0	993.29	310.089	4098.72					335	1886.2	7623.3	504	740.899	8868.19		0			8868.19			0	8868.19				8616.58			6725.82		0	6725.82			6319.92			0	0
1	77			136	64	2	2		0	993.29	310.089	2307.28					335	1886.2	5831.86	504	740.899	7076.75		0			7076.75			7076.75	0				6825.15			4934.38		4934.38	0			4528.48			0	0
1	78			136	84	2	2		0	993.29	587.59						400	1886.2	3867.08	504	740.899	5111.98		0			5111.98			5111.98	0				4860.37			2627.1		2627.1	0			2286.2			0	0
1	78			140	80	2	2		0	993.29	320.076	1755.23					315	1886.2	5269.8	504	740.899	6514.7		0			6514.7			6514.7	0				6263.09			4382.33		4382.33	0			3956.43			0	0
2	78			140	106	2	2		0	993.29	177.034	2307.28					635	1886.2	5998.8	504	740.899	7243.7		0			7243.7			0	7243.7				6992.09			4934.38		0	4934.38			4828.48			0	0
2	78			140	91	2	2		0	993.29	295.052	1538.64					635	1886.2	5348.18	504	740.899	6593.08		0			6593.08			0	6593.08				6341.47			4165.74		0	4165.74			4059.84			0	0
2	78			140	90	2	2		0	993.29	310.089	6708.12					260	1886.2	10157.7	504	740.899	11402.6		0			11402.6			0	11402.6				11151			9335.22		0	9335.22			8854.32			0	0
1	80			140	90	2	2		0	993.29	339.57		150	6	3505.74		260	1886.2	3629.06	504	740.899	4873.96		0			4873.96			4873.96	0				8128.09			6282.84		6282.84	0			5801.94			0	0
1	80			140	78	2	2		0	993.29	310.089	1755.28					260	1886.2	5204.86	504	740.899	6449.75		0			6449.75			6449.75	0				6198.15			4382.38		4382.38	0			3901.48			0	0
1	80			140	80	2	2		0	993.29	425.052						260	1886.2	3564.54	504	740.899	4809.44		0			4809.44			4809.44	0				4557.83			2627.1		2627.1	0			2146.2			0	0
1	80			140	72	2	2		0	993.29	291.97	1538.64					400	1886.2	5110.1	504	740.899	6355		0			6355			6355	0				6103.39			4165.74		4165.74	0			3824.84			0	0
2	80			140	92	2	2		0	993.29	133.056						260	1886.2	3272.54	504	740.899	4517.44		0			4517.44			0	4517.44				4265.83			2627.1		0	2627.1			2146.2			0	0
2	80			140	91	2	2		0	993.29	177.034	2909.4	150	7	4090.03		400	1886.2	6515.92	504	740.899	7760.82		0			7760.82			0	7760.82				11599.2			9776.53		0	9776.53			9435.63			0	0
2	80			144	80	2	2		0	993.29	177.034		150	7	4090.03		275	1886.2	3481.52	504	740.899	4726.42		0			4726.42			0	4726.42				8564.84			6867.13		0	6867.13			6401.23			0	0
1	81			146	81	2	2		0	993.29	295.052	2307.28					275	1886.2	5756.82	504	740.899	7001.72		0			7001.72			7001.72	0				6750.11			4934.38		4934.38	0			4468.48			0	0
1	82			146	92	2	2		0	993.29	29.97						275	1886.2	3184.46	504	740.899	4429.36		0			4429.36			4429.36	0				4177.75			2627.1		2627.1	0			2161.2			0	0
1	82			147	74	2	2		0	993.29	295.596	1538.64					275	1886.2	4988.72	504	740.899	6233.62		0			6233.62			6233.62	0				5982.01			4165.74		4165.74	0			3699.84			0	0
1	82			150	90	2	2		0	993.29	425.052						400	1886.2	3704.54	504	740.899	4949.44		0			4949.44			4949.44	0				4697.83			2627.1		2627.1	0			2286.2			0	0
1	82			150	73	2	2		0	993.29	291.97						260	1886.2	3431.46	504	740.899	4676.36		0			4676.36			4676.36	0				4424.75			2627.1		2627.1	0			2146.2			0	0
1	82			150	100	2	2		0	993.29	291.97						260	1886.2	3431.46	504	740.899	4676.36		0			4676.36			4676.36	0				4424.75			2627.1		2627.1	0			2146.2			0	0
2	83			150	70	2	2		0	993.29	416.664	2307.28	150	7	4090.03		260	1886.2	6013.43	504	740.899	7258.33					7258.33			0	7258.33				11096.8			9174.41		0	9174.41			8693.51			0	0
										403276	119848	599719			179377		187420	765796		433749		2.82174e+06	1.06325e+07				4.1701e+07								2.66497e+06			6.93842e+07						1.73857e+06
																						2.82043e+06																annual cost of CHD						45
																						-1310.7																annual cost of stroke						67
																						-3.22832																cost_CHD+stroke						4872
[truncated: 71 more columns]

## Sheet: Treated HTN model
				time dependent variables
																												disease states
													mortality risks																														hospitalization
	age		cycle	dieSCD	dieacuteMI		dieacutestroke		dieacuteHF		dieAngina		dieMI		dieHF		die stroke		die_healthy (non-CVD)		devAMI		dev_AST		devAHF		develop-acuteevent		dev_SA		dev_UA		dev_MI		dev-stroke		dev-HF	AcuteMIRHp		Acutestrokehosp		AcuteHFHosp	CHDhosp		strokehosp		HF_hosp
	33		0	0.00095	0.01		0.01123		0.0945		0.007		0.0028		0.116		0.00112		0.003825		0.0505		0.006		0.002		0.0505		0.0076		0.0039		0.0072		0.0017		0.0026	0.083		0.083		0.09	0.0431		0.025349		0.133
	34		1	0.00095	0.01		0.01123		0.0945		0.007		0.0028		0.116		0.00112		0.003825		0.0505		0.006		0.002		0.0505		0.0076		0.0039		0.0072		0.0017		0.0026	0.083		0.083		0.09	0.0431		0.025349		0.133
	35		2	0.00095	0.01		0.01123		0.0945		0.007		0.0028		0.116		0.00112		0.003825		0.0505		0.006		0.002		0.0505		0.0076		0.0039		0.0072		0.0017		0.0026	0.083		0.083		0.09	0.0431		0.025349		0.133
	36		3	0.00095	0.01		0.01123		0.0945		0.007		0.0028		0.116		0.00112		0.003825		0.0505		0.006		0.002		0.0505		0.0076		0.0039		0.0072		0.0017		0.0026	0.083		0.083		0.09	0.0431		0.025349		0.133
	37		4	0.00095	0.01		0.01123		0.0945		0.007		0.0028		0.116		0.00112		0.003825		0.0505		0.006		0.002		0.0505		0.0076		0.0039		0.0072		0.0017		0.0026	0.083		0.083		0.09	0.0431		0.025349		0.133
	38		5	0.00095	0.01		0.01123		0.0945		0.007		0.0028		0.116		0.00112		0.003825		0.0505		0.006		0.002		0.0505		0.0076		0.0039		0.0072		0.0017		0.0026	0.083		0.083		0.09	0.0431		0.025349		0.133
	39		6	0.00095	0.01		0.01123		0.0945		0.007		0.0028		0.116		0.00112		0.003825		0.0505		0.006		0.002		0.0505		0.0076		0.0039		0.0072		0.0017		0.0026	0.083		0.083		0.09	0.0431		0.025349		0.133
	40		7	0.00095	0.01		0.01123		0.0945		0.007		0.0028		0.116		0.00112		0.003825		0.0505		0.006		0.002		0.0505		0.0076		0.0039		0.0072		0.0017		0.0026	0.083		0.083		0.09	0.0431		0.025349		0.133
	41		8	0.00095	0.01		0.01123		0.0945		0.007		0.0028		0.116		0.00112		0.003825		0.0505		0.006		0.002		0.0505		0.0076		0.0039		0.0072		0.0017		0.0026	0.083		0.083		0.09	0.0431		0.025349		0.133
	42		9	0.00095	0.01		0.01123		0.0945		0.007		0.0028		0.116		0.00112		0.003825		0.0505		0.006		0.002		0.0505		0.0076		0.0039		0.0072		0.0017		0.0026	0.092		0.092		0.09	0.0431		0.025349		0.133
	43		10	0.00095	0.01		0.01123		0.0945		0.007		0.0028		0.116		0.00112		0.003825		0.0505		0.006		0.002		0.0505		0.0076		0.0039		0.0072		0.0017		0.0026	0.083		0.083		0.09	0.0431		0.025349		0.133
	44		11	0.00095	0.01		0.01123		0.0945		0.007		0.0028		0.116		0.00112		0.003825		0.0505		0.006		0.002		0.0505		0.0076		0.0039		0.0072		0.0017		0.0026	0.092		0.092		0.09	0.0431		0.025349		0.133
	45		12	0.00095	0.02		0.01123		0.0945		0.007		0.0037		0.116		0.001308		0.003825		0.0505		0.006		0.002		0.0505		0.0076		0.0039		0.0072		0.0017		0.0026	0.083		0.083		0.09	0.0431		0.025349		0.133
	46		13	0.00095	0.02		0.01123		0.0945		0.007		0.0037		0.116		0.001308		0.0039		0.0505		0.006		0.002		0.0505		0.0076		0.0039		0.0072		0.0017		0.0026	0.092		0.092		0.09	0.0431		0.025349		0.133
	47		14	0.00095	0.02		0.01123		0.0945		0.007		0.0037		0.116		0.001308		0.0039		0.0505		0.006		0.002		0.0505		0.0076		0.0039		0.0072		0.0017		0.0026	0.083		0.083		0.09	0.0431		0.025349		0.133
	48		15	0.00095	0.02		0.01123		0.0945		0.007		0.0037		0.116		0.001308		0.0039		0.0505		0.006		0.002		0.0505		0.0076		0.0039		0.0072		0.0017		0.0026	0.083		0.083		0.09	0.0431		0.025349		0.133
	49		16	0.00095	0.02		0.01123		0.0945		0.007		0.0037		0.116		0.001308		0.0039		0.0505		0.006		0.002		0.0505		0.0076		0.0039		0.0072		0.0017		0.0026	0.092		0.092		0.09	0.0431		0.025349		0.133
	50		17	0.00095	0.02		0.01123		0.0945		0.007		0.004		0.116		0.001927		0.0039		0.0605		0.007		0.002		0.0605		0.0076		0.0039		0.0072		0.0017		0.0026	0.092		0.092		0.09	0.0431		0.025349		0.156
	51		18	0.00095	0.02		0.01123		0.0945		0.007		0.004		0.116		0.001927		0.0039		0.0605		0.007		0.002		0.0605		0.0076		0.0039		0.0072		0.0017		0.0026	0.117		0.117		0.09	0.0431		0.025349		0.156
	52		19	0.00095	0.02		0.01123		0.0945		0.007		0.004		0.116		0.001927		0.0039		0.0605		0.007		0.002		0.0605		0.0076		0.0039		0.0072		0.0017		0.0026	0.092		0.092		0.09	0.0431		0.025349		0.156
	53		20	0.00095	0.02		0.01123		0.0945		0.007		0.004		0.116		0.001927		0.0039		0.0605		0.007		0.002		0.0605		0.0076		0.0039		0.0072		0.0017		0.0026	0.117		0.117		0.09	0.0431		0.025349		0.156
	54		21	0.00095	0.02		0.01123		0.0945		0.007		0.004		0.116		0.001927		0.0039		0.0605		0.007		0.002		0.0605		0.0076		0.0039		0.0072		0.0017		0.0026	0.092		0.092		0.09	0.0431		0.025349		0.156
	55		22	0.00095	0.003		0.01123		0.0945		0.007		0.0043		0.116		0.002429		0.0805		0.0605		0.007		0.002		0.0605		0.0076		0.0039		0.0072		0.0017		0.0026	0.092		0.092		0.09	0.0431		0.025349		0.156
	56		23	0.00095	0.003		0.01123		0.0945		0.007		0.0043		0.116		0.002429		0.0905		0.0605		0.007		0.002		0.0605		0.0076		0.0039		0.0072		0.0017		0.0026	0.092		0.092		0.09	0.0431		0.025349		0.156
	57		24	0.00095	0.003		0.01123		0.0945		0.007		0.0043		0.116		0.002429		0.0905		0.0605		0.007		0.002		0.0605		0.0076		0.0039		0.0072		0.0017		0.0026	0.117		0.117		0.09	0.0431		0.025349		0.156
	58		25	0.00095	0.003		0.01123		0.0945		0.007		0.0043		0.116		0.002429		0.0905		0.0605		0.007		0.002		0.0605		0.0076		0.0039		0.0072		0.0017		0.0026	0.092		0.092		0.09	0.0431		0.025349		0.156
	59		26	0.00095	0.003		0.01123		0.0945		0.007		0.0043		0.116		0.002429		0.0905		0.0605		0.007		0.002		0.0605		0.0076		0.0039		0.0072		0.0017		0.0026	0.092		0.092		0.09	0.0431		0.025349		0.156
	60		27	0.00095	0.003		0.01123		0.0945		0.007		0.0045		0.116		0.002821		0.0905		0.0605		0.007		0.002		0.0605		0.011		0.0032		0.0086		0.0045		0.0123	0.092		0.092		0.09	0.0431		0.025349		0.156
	61		28	0.00095	0.003		0.01123		0.0945		0.007		0.0045		0.116		0.002821		0.0905		0.0605		0.007		0.002		0.0605		0.011		0.0032		0.0086		0.0045		0.0123	0.092		0.092		0.09	0.0431		0.025349		0.156
	62		29	0.00095	0.003		0.01123		0.0945		0.007		0.0045		0.116		0.002821		0.0905		0.0605		0.007		0.002		0.0605		0.011		0.0032		0.0086		0.0045		0.0123	0.117		0.117		0.09	0.0431		0.025349		0.156
	63		30	0.00095	0.003		0.01123		0.0945		0.007		0.0045		0.116		0.002821		0.0905		0.0605		0.007		0.002		0.0605		0.011		0.0032		0.0086		0.0045		0.0123	0.092		0.092		0.09	0.0431		0.025349		0.156
	64		31	0.00095	0.003		0.01123		0.0945		0.007		0.0045		0.116		0.002821		0.0905		0.0605		0.007		0.002		0.0605		0.011		0.0032		0.0086		0.0045		0.0123	0.092		0.092		0.09	0.0431		0.025349		0.156
	65		32	0.00095	0.004		0.01123		0.0945		0.007		0.0051		0.116		0.003704		0.0905		0.0605		0.007		0.002		0.0605		0.011		0.0032		0.0086		0.0045		0.0123	0.092		0.092		0.09	0.0431		0.025349		0.156
	66		33	0.00095	0.004		0.01123		0.0945		0.007		0.0051		0.116		0.003704		0.0905		0.0605		0.007		0.002		0.0605		0.011		0.0032		0.0086		0.0045		0.0123	0.092		0.092		0.09	0.0431		0.025349		0.156
	67		34	0.00095	0.004		0.01123		0.0945		0.007		0.0051		0.116		0.003704		0.0905		0.0605		0.007		0.002		0.0605		0.011		0.0032		0.0086		0.0045		0.0123	0.092		0.092		0.09	0.0431		0.025349		0.156
	68		35	0.00095	0.004		0.01123		0.0945		0.007		0.0051		0.116		0.003704		0.0905		0.0605		0.007		0.002		0.0605		0.011		0.0032		0.0086		0.0045		0.0123	0.092		0.092		0.09	0.0431		0.025349		0.156
	69		36	0.00095	0.004		0.01123		0.0945		0.007		0.0051		0.116		0.003704		0.0905		0.0605		0.007		0.002		0.0605		0.011		0.0032		0.0086		0.0045		0.0123	0.117		0.117		0.09	0.0431		0.025349		0.156
	70		37	0.00095	0.004		0.01123		0.0945		0.007		0.006		0.116		0.004538		0.0905		0.0605		0.009		0.002		0.0605		0.011		0.0032		0.0086		0.0045		0.0123	0.092		0.092		0.09	0.0431		0.025349		0.156
	71		38	0.00095	0.004		0.01123		0.0945		0.007		0.006		0.116		0.004538		0.176		0.0605		0.009		0.002		0.0605		0.011		0.0032		0.0086		0.0045		0.0123	0.092		0.092		0.09	0.0431		0.025349		0.156
	72		39	0.00095	0.004		0.01123		0.0945		0.007		0.006		0.116		0.004538		0.176		0.0605		0.009		0.002		0.0605		0.011		0.0032		0.0086		0.0045		0.0123	0.117		0.117		0.09	0.0431		0.025349		0.181
	73		40	0.00095	0.004		0.01123		0.0945		0.007		0.006		0.116		0.004538		0.176		0.0605		0.009		0.002		0.0605		0.011		0.0032		0.0086		0.0045		0.0123	0.117		0.117		0.09	0.0431		0.025349		0.181
	74		41	0.00095	0.004		0.01123		0.0945		0.007		0.006		0.116		0.004538		0.176		0.0605		0.009		0.002		0.0605		0.011		0.0032		0.0086		0.0045		0.0123	0.117		0.117		0.09	0.0431		0.025349		0.181
	75		42	0.00095	0.005		0.01123		0.0945		0.004		0.0068		0.116		0.005681		0.176		0.0605		0.009		0.002		0.0605		0.011		0.0032		0.0086		0.0045		0.0123	0.117		0.117		0.09	0.0431		0.025349		0.181
	76		43	0.00095	0.005		0.01123		0.0945		0.007		0.0068		0.116		0.005681		0.176		0.0605		0.009		0.002		0.0605		0.011		0.0032		0.0086		0.0045		0.0123	0.092		0.092		0.09	0.0431		0.025349		0.181
	77		44	0.00095	0.005		0.01123		0.0945		0.007		0.0068		0.116		0.005681		0.176		0.0605		0.009		0.002		0.0605		0.011		0.0032		0.0086		0.0045		0.0123	0.117		0.117		0.09	0.0431		0.025349		0.181
	78		45	0.00095	0.005		0.01123		0.0945		0.007		0.0068		0.116		0.005681		0.176		0.0605		0.009		0.002		0.0605		0.011		0.0032		0.0086		0.0045		0.0123	0.117		0.117		0.09	0.0431		0.025349		0.181
	79		46	0.00095	0.005		0.01123		0.0945		0.007		0.0068		0.116		0.005681		0.176		0.0605		0.009		0.002		0.0605		0.011		0.0032		0.0086		0.0045		0.0123	0.117		0.117		0.09	0.0431		0.025349		0.181
	80		47	0.00095	0.005		0.01123		0.0945		0.007		0.0142		0.116		0.008714		0.176		0.0705		0.009		0.002		0.0705		0.0014		0.0005		0.002		0.002		0.0072	0.117		0.117		0.09	0.0431		0.025349		0.181
	81		48	0.00095	0.005		0.01123		0.0945		0.007		0.0142		0.116		0.008714		0.176		0.0705		0.019		0.002		0.0705		0.0014		0.0005		0.002		0.002		0.0072	0.117		0.117		0.09	0.0431		0.025349		0.181
	82		49	0.00095	0.005		0.01123		0.0945		0.007		0.0142		0.116		0.008714		0.176		0.0705		0.019		0.002		0.0705		0.0014		0.0005		0.002		0.002		0.0072	0.117		0.117		0.09	0.0431		0.025349		0.181
	83		50	0.00095	0.005		0.01123		0.0945		0.007		0.0142		0.116		0.008714		0.176		0.0705		0.019		0.002		0.0705		0.0014		0.0005		0.002		0.002		0.0072	0.117		0.117		0.09	0.0431		0.025349		0.181
	84		51	0.00095	0.005		0.01123		0.0945		0.007		0.0142		0.116		0.008714		0.176		0.0705		0.019		0.002		0.0705		0.0014		0.0005		0.002		0.002		0.0072	0.117		0.117		0.09	0.0431		0.025349		0.181
	85		52	0.00095	0.005		0.01123		0.0945		0.007		0.0142		0.116		0.008714		0.176		0.0705		0.019		0.002		0.0705		0.0014		0.0005		0.002		0.002		0.0072	0.117		0.117		0.09	0.0431		0.025349		0.181
	86		53	0.00095	0.005		0.01123		0.0945		0.007		0.0142		0.116		0.008714		0.176		0.0705		0.019		0.002		0.0705		0.0014		0.0005		0.002		0.002		0.0072	0.117		0.117		0.09	0.0431		0.025349		0.181
	87		54	0.00095	0.005		0.01123		0.0945		0.007		0.0142		0.116		0.008714		0.176		0.0705		0.019		0.002		0.0705		0.0014		0.0005		0.002		0.002		0.0072	0.117		0.117		0.09	0.0431		0.025349		0.181
	88		55	0.00095	0.005		0.01123		0.0945		0.007		0.0142		0.116		0.008714		0.176		0.0705		0.019		0.002		0.0705		0.0014		0.0005		0.002		0.002		0.0072	0.117		0.117		0.09	0.0431		0.025349		0.181
	89		56	0.00095	0.005		0.01123		0.0945		0.007		0.0142		0.116		0.008714		0.176		0.0705		0.019		0.002		0.0705		0.0014		0.0005		0.002		0.002		0.0072	0.117		0.117		0.09	0.0431		0.025349		0.181
	90		57	0.00095	0.005		0.01123		0.0945		0.007		0.0142		0.116		0.008714		0.176		0.0705		0.019		0.002		0.0705		0.0014		0.0005		0.002		0.002		0.0072	0.117		0.117		0.09	0.0431		0.025349		0.181
	91		58	0.00095	0.005		0.01123		0.0945		0.007		0.0142		0.116		0.008714		0.176		0.0705		0.019		0.002		0.0705		0.0014		0.0005		0.002		0.002		0.0072	0.117		0.117		0.09	0.0431		0.025349		0.181
	92		59	0.00095	0.005		0.01123		0.0945		0.007		0.0142		0.116		0.008714		0.176		0.0705		0.019		0.002		0.0705		0.0014		0.0005		0.002		0.002		0.0072	0.117		0.117		0.09	0.0431		0.025349		0.181
	93		60	0.00095	0.005		0.01123		0.0945		0.007		0.0142		0.116		0.008714		0.176		0.0705		0.019		0.002		0.0705		0.0014		0.0005		0.002		0.002		0.0072	0.117		0.117		0.09	0.0431		0.025349		0.181
	94		61	0.00095	0.005		0.01123		0.0945		0.007		0.0142		0.116		0.008714		0.176		0.0705		0.019		0.002		0.0705		0.0014		0.0005		0.002		0.002		0.0072	0.117		0.117		0.09	0.0431		0.025349		0.181
	95		62	0.00095	0.005		0.01123		0.0945		0.007		0.0142		0.116		0.008714		0.176		0.0705		0.019		0.002		0.0705		0.0014		0.0005		0.002		0.002		0.0072	0.117		0.117		0.09	0.0431		0.025349		0.181
	96		63	0.00095	0.005		0.01123		0.0945		0.007		0.0142		0.116		0.008714		0.176		0.0705		0.019		0.002		0.0705		0.0014		0.0005		0.002		0.002		0.0072	0.117		0.117		0.09	0.0431		0.025349		0.181
	97		64	0.00095	0.005		0.01123		0.0945		0.007		0.0142		0.116		0.008714		0.176		0.0705		0.019		0.002		0.0705		0.0014		0.0005		0.002		0.002		0.0072	0.117		0.117		0.09	0.0431		0.025349		0.181
	98		65	0.00095	0.005		0.01123		0.0945		0.007		0.0142		0.116		0.008714		0.176		0.0705		0.019		0.002		0.0705		0.0014		0.0005		0.002		0.002		0.0072	0.117		0.117		0.09	0.0431		0.025349		0.181
	99		66	0.00095	0.005		0.01123		0.0945		0.007		0.0142		0.116		0.008714		0.176		0.0705		0.019		0.002		0.0705		0.0014		0.0005		0.002		0.002		0.0072	0.117		0.117		0.09	0.0431		0.025349		0.181
	100		67	0.00095	0.005		0.01123		0.0945		0.007		0.0142		0.116		0.008714		0.176		0.0705		0.019		0.002		0.0705		0.0014		0.0005		0.002		0.002		0.0072	0.117		0.117		0.09	0.0431		0.025349		0.181
	101		68	0.00095	0.005		0.01123		0.0945		0.007		0.0142		0.116		0.008714		0.176		0.0705		0.019		0.002		0.0705		0.0014		0.0005		0.002		0.002		0.0072	0.117		0.117		0.09	0.0431		0.025349		0.181
	102		69	0.00095	0.005		0.01123		0.0945		0.007		0.0142		0.116		0.008714		0.176		0.0705		0.019		0.002		0.0705		0.0014		0.0005		0.002		0.002		0.0072	0.117		0.117		0.09	0.0431		0.025349		0.181
	103		70	0.00095	0.005		0.01123		0.0945		0.007		0.0142		0.116		0.008714		0.176		0.0705		0.019		0.002		0.0705		0.0014		0.0005		0.002		0.002		0.0072	0.117		0.117		0.09	0.0431		0.025349		0.181
	104		71	0.00095	0.005		0.01123		0.0945		0.007		0.0142		0.116		0.008714		0.176		0.0705		0.019		0.002		0.0705		0.0014		0.0005		0.002		0.002		0.0072	0.117		0.117		0.09	0.0431		0.025349		0.181
	105		72	0.00095	0.005		0.01123		0.0945		0.007		0.0142		0.116		0.008714		0.176		0.0705		0.019		0.002		0.0705		0.0014		0.0005		0.002		0.002		0.0072	0.117		0.117		0.09	0.0431		0.025349		0.181
	106		73	0.00095	0.005		0.01123		0.0945		0.007		0.0142		0.116		0.008714		0.176		0.0705		0.019		0.002		0.0705		0.0014		0.0005		0.002		0.002		0.0072	0.117		0.117		0.09	0.0431		0.025349		0.181
	107		74	0.00095	0.005		0.01123		0.0945		0.007		0.0142		0.116		0.008714		0.176		0.0705		0.019		0.002		0.0705		0.0014		0.0005		0.002		0.002		0.0072	0.117		0.117		0.09	0.0431		0.025349		0.181
	108		75	0.00095	0.005		0.01123		0.0945		0.007		0.0142		0.116		0.008714		0.176		0.0705		0.019		0.002		0.0705		0.0014		0.0005		0.002		0.002		0.0072	0.117		0.117		0.09	0.0431		0.025349		0.181
	109		76	0.00095	0.005		0.01123		0.0945		0.007		0.0142		0.116		0.008714		0.176		0.0705		0.019		0.002		0.0705		0.0014		0.0005		0.002		0.002		0.0072	0.117		0.117		0.09	0.0431		0.025349		0.181
	110		77	0.00095	0.005		0.01123		0.0945		0.007		0.0142		0.116		0.008714		0.176		0.0705		0.019		0.002		0.0705		0.0014		0.0005		0.002		0.002		0.0072	0.117		0.117		0.09	0.0431		0.025349		0.181
	111		78	0.00095	0.005		0.01123		0.0945		0.007		0.0142		0.116		0.008714		0.176		0.0705		0.019		0.002		0.0705		0.0014		0.0005		0.002		0.002		0.0072	0.117		0.117		0.09	0.0431		0.025349		0.181
	112		79	0.00095	0.005		0.01123		0.0945		0.007		0.0142		0.116		0.008714		0.176		0.0705		0.019		0.002		0.0705		0.0014		0.0005		0.002		0.002		0.0072	0.117		0.117		0.09	0.0431		0.025349		0.181
	113		80	0.00095	0.005		0.01123		0.0945		0.007		0.0142		0.116		0.008714		0.176		0.0705		0.019		0.002		0.0705		0.0014		0.0005		0.002		0.002		0.0072	0.117		0.117		0.09	0.0431		0.025349		0.181
[truncated: 21 more columns]

## Sheet: Untreated HTN model
				time dependent variables
																													disease states
														mortality risks																															hospitalization
	age		cycle	dieSCD		dieAMI		dieAcutestroke		dieAHF		dieAngina		dieMI		dieHF		die stroke		die_healthy (non-CVD)		dev-AMI		dev_acutestroke		dev_AHF	develop-acuteevent		dev_SA		dev_UA		dev_MI		dev-stroke		dev-HF		AMIhosp		Acutestrokehosp		AHFhosp		CHDhosp		strokehosp		HF_hosp
	33		0	0.0097		0.006		0.005		0.0012		0.001421		0.00147		0.106		0.02		0.003825		0.00505		0.006		0.002	0.0505		0.005		0.0022		0.00634		0.00378		0.0046		0.083		0.083		0.09		0.0431		0.0029		0.133
	34		1	0.0097		0.006		0.005		0.0012		0.001421		0.00147		0.106		0.02		0.003825		0.00505		0.006		0.002	0.0505		0.005		0.0022		0.00634		0.00378		0.0046		0.083		0.083		0.09		0.0431		0.0029		0.133
	35		2	0.0097		0.006		0.005		0.0012		0.001421		0.00147		0.106		0.02		0.003825		0.00505		0.006		0.002	0.0505		0.005		0.0022		0.00634		0.00378		0.0046		0.083		0.083		0.09		0.0431		0.0029		0.133
	36		3	0.0097		0.006		0.005		0.0012		0.001421		0.00147		0.106		0.02		0.003825		0.00505		0.006		0.002	0.0505		0.005		0.0022		0.00634		0.00378		0.0046		0.083		0.083		0.09		0.0431		0.0029		0.133
	37		4	0.0097		0.006		0.005		0.0012		0.001421		0.00147		0.106		0.02		0.003825		0.00505		0.006		0.002	0.0505		0.005		0.0022		0.00634		0.00378		0.0046		0.083		0.083		0.09		0.0431		0.0029		0.133
	38		5	0.0097		0.006		0.005		0.0012		0.001421		0.00147		0.106		0.02		0.003825		0.00505		0.006		0.002	0.0505		0.005		0.0022		0.00634		0.00378		0.0046		0.083		0.083		0.09		0.0431		0.0029		0.133
	39		6	0.0097		0.006		0.005		0.0012		0.001421		0.00147		0.106		0.02		0.003825		0.00505		0.006		0.002	0.0505		0.005		0.0022		0.00634		0.00378		0.0046		0.083		0.083		0.09		0.0431		0.0029		0.133
	40		7	0.0097		0.006		0.005		0.0012		0.001421		0.00147		0.106		0.02		0.003825		0.00505		0.006		0.002	0.0505		0.005		0.0022		0.00634		0.00378		0.0046		0.083		0.083		0.09		0.0431		0.0029		0.133
	41		8	0.0097		0.006		0.043		0.0012		0.001421		0.00147		0.106		0.02		0.003825		0.00505		0.006		0.002	0.0505		0.005		0.0022		0.00634		0.00378		0.0046		0.083		0.083		0.09		0.0431		0.0029		0.133
	42		9	0.0097		0.006		0.043		0.0012		0.001421		0.00147		0.106		0.02		0.003825		0.00505		0.006		0.002	0.0505		0.005		0.0022		0.00634		0.00378		0.0046		0.092		0.092		0.09		0.0431		0.0029		0.133
	43		10	0.0097		0.006		0.043		0.0012		0.001421		0.00147		0.106		0.02		0.003825		0.00505		0.006		0.002	0.0505		0.005		0.0022		0.00634		0.00378		0.0046		0.083		0.083		0.09		0.0431		0.0029		0.133
	44		11	0.0097		0.006		0.043		0.0012		0.001421		0.00147		0.106		0.02		0.003825		0.00505		0.006		0.002	0.0505		0.005		0.0022		0.00634		0.00378		0.0046		0.092		0.092		0.09		0.0431		0.0029		0.133
	45		12	0.0097		0.006		0.043		0.0012		0.001421		0.00157		0.106		0.02		0.003825		0.00505		0.006		0.002	0.0505		0.005		0.0022		0.00634		0.00378		0.0046		0.083		0.083		0.09		0.0431		0.0029		0.133
	46		13	0.0097		0.006		0.043		0.0012		0.001421		0.00157		0.106		0.02		0.0461		0.00505		0.006		0.002	0.0505		0.005		0.0022		0.00634		0.00378		0.0046		0.092		0.092		0.09		0.0431		0.0029		0.133
	47		14	0.0097		0.006		0.043		0.0012		0.001421		0.00157		0.106		0.02		0.0461		0.00505		0.006		0.002	0.0505		0.005		0.0022		0.00634		0.00378		0.0046		0.083		0.083		0.09		0.0431		0.0029		0.133
	48		15	0.0097		0.006		0.043		0.0012		0.001421		0.00157		0.106		0.02		0.0461		0.00505		0.006		0.002	0.0505		0.005		0.0022		0.00634		0.00378		0.0046		0.083		0.083		0.09		0.0431		0.0029		0.133
	49		16	0.0097		0.006		0.043		0.0012		0.001421		0.00157		0.106		0.02		0.0461		0.00505		0.006		0.002	0.0505		0.005		0.0022		0.00634		0.00378		0.0046		0.092		0.092		0.09		0.0431		0.0029		0.133
	50		17	0.0097		0.006		0.043		0.0012		0.001421		0.00157		0.178		0.02		0.0461		0.00605		0.007		0.002	0.0605		0.005		0.0022		0.00634		0.00378		0.0046		0.092		0.092		0.09		0.0431		0.0029		0.156
	51		18	0.0097		0.0102		0.043		0.0012		0.001421		0.00157		0.178		0.02		0.0461		0.00605		0.007		0.002	0.0605		0.005		0.0022		0.00634		0.00378		0.0046		0.117		0.117		0.09		0.0431		0.0029		0.156
	52		19	0.0097		0.0102		0.043		0.0012		0.001421		0.00157		0.178		0.02		0.0461		0.00605		0.007		0.002	0.0605		0.005		0.0022		0.00634		0.00378		0.0046		0.092		0.092		0.09		0.0431		0.0029		0.156
	53		20	0.0097		0.0102		0.043		0.0012		0.001421		0.00157		0.178		0.02		0.0461		0.00605		0.007		0.002	0.0605		0.005		0.0022		0.00634		0.00378		0.0046		0.117		0.117		0.09		0.0431		0.0029		0.156
	54		21	0.0097		0.0102		0.043		0.0012		0.001421		0.00157		0.178		0.02		0.0461		0.00605		0.007		0.002	0.0605		0.005		0.0022		0.00634		0.00378		0.0046		0.092		0.092		0.09		0.0431		0.0029		0.156
	55		22	0.0097		0.0102		0.043		0.0012		0.001421		0.00167		0.178		0.02		0.0905		0.00605		0.007		0.002	0.0605		0.005		0.0022		0.00634		0.00378		0.0046		0.092		0.092		0.09		0.0431		0.0029		0.156
	56		23	0.0097		0.0102		0.043		0.0012		0.001421		0.00167		0.178		0.02		0.0905		0.00605		0.007		0.002	0.0605		0.005		0.0022		0.00634		0.00378		0.0046		0.092		0.092		0.09		0.0431		0.0029		0.156
	57		24	0.0097		0.0102		0.043		0.0012		0.0093		0.00167		0.178		0.02		0.0905		0.00605		0.007		0.002	0.0605		0.005		0.0022		0.00634		0.00378		0.0046		0.117		0.117		0.09		0.0431		0.0029		0.156
	58		25	0.0097		0.0102		0.043		0.0012		0.0093		0.00167		0.178		0.02		0.0905		0.00605		0.007		0.002	0.0605		0.005		0.0022		0.00634		0.00378		0.0046		0.092		0.092		0.09		0.0431		0.0029		0.156
	59		26	0.0097		0.0102		0.043		0.0012		0.0093		0.00167		0.178		0.02		0.0905		0.00605		0.007		0.002	0.0605		0.005		0.0022		0.00634		0.00378		0.0046		0.092		0.092		0.09		0.0431		0.0029		0.156
	60		27	0.0097		0.0102		0.043		0.0012		0.0093		0.00167		0.178		0.02		0.0905		0.00605		0.007		0.002	0.0605		0.005		0.0022		0.00634		0.00378		0.0046		0.092		0.092		0.09		0.0431		0.0029		0.156
	61		28	0.0097		0.0102		0.043		0.0045		0.0093		0.00167		0.178		0.02		0.0905		0.00605		0.007		0.002	0.0605		0.005		0.0022		0.00634		0.00378		0.0046		0.092		0.092		0.09		0.0431		0.0029		0.156
	62		29	0.0097		0.0102		0.043		0.0045		0.0093		0.00167		0.178		0.02		0.0905		0.00605		0.007		0.002	0.0605		0.005		0.0022		0.00634		0.00378		0.0046		0.117		0.117		0.09		0.0431		0.0029		0.156
	63		30	0.0097		0.0102		0.043		0.0045		0.0093		0.00167		0.178		0.02		0.0905		0.00605		0.007		0.002	0.0605		0.005		0.0022		0.00634		0.00378		0.0046		0.092		0.092		0.09		0.0431		0.0029		0.156
	64		31	0.0097		0.0102		0.043		0.0045		0.0093		0.00167		0.178		0.02		0.0905		0.00605		0.007		0.002	0.0605		0.005		0.0022		0.00634		0.00378		0.0046		0.092		0.092		0.09		0.0431		0.0029		0.156
	65		32	0.0097		0.0102		0.043		0.0045		0.0093		0.00597		0.178		0.02		0.0905		0.00605		0.007		0.002	0.0605		0.005		0.0022		0.00634		0.00378		0.0046		0.092		0.092		0.09		0.0431		0.0029		0.156
	66		33	0.0097		0.0102		0.043		0.0045		0.0093		0.00597		0.178		0.02		0.0905		0.00605		0.007		0.002	0.0605		0.005		0.0022		0.00634		0.00378		0.0046		0.092		0.092		0.09		0.0431		0.0029		0.156
	67		34	0.0097		0.0102		0.053		0.0045		0.0093		0.00597		0.178		0.02		0.0905		0.00605		0.007		0.002	0.0605		0.005		0.0022		0.00634		0.00378		0.0046		0.092		0.092		0.09		0.0431		0.0029		0.156
	68		35	0.0097		0.0102		0.053		0.0045		0.0093		0.00597		0.178		0.02		0.0905		0.00605		0.007		0.002	0.0605		0.005		0.0022		0.00634		0.00378		0.0046		0.092		0.092		0.09		0.0431		0.0029		0.156
	69		36	0.0097		0.0102		0.053		0.0045		0.0093		0.00597		0.178		0.02		0.0905		0.00605		0.007		0.002	0.0605		0.005		0.0022		0.00634		0.00378		0.0046		0.117		0.117		0.09		0.0431		0.0029		0.156
	70		37	0.0097		0.019		0.053		0.0045		0.0093		0.00597		0.178		0.02		0.0905		0.00605		0.009		0.002	0.0605		0.005		0.0022		0.00634		0.00378		0.0046		0.092		0.092		0.09		0.0431		0.0029		0.156
	71		38	0.0097		0.019		0.079		0.0045		0.0093		0.00597		0.178		0.02		0.176		0.00605		0.009		0.002	0.0605		0.005		0.0022		0.00634		0.00378		0.0046		0.092		0.092		0.09		0.0431		0.0029		0.181
	72		39	0.0097		0.019		0.079		0.0045		0.0093		0.00597		0.178		0.02		0.176		0.00605		0.009		0.002	0.0605		0.005		0.0022		0.00634		0.00378		0.0046		0.117		0.117		0.09		0.0431		0.0029		0.181
	73		40	0.0097		0.019		0.079		0.0045		0.0093		0.00597		0.178		0.02		0.176		0.00605		0.009		0.002	0.0605		0.005		0.0022		0.00634		0.00378		0.0046		0.117		0.117		0.09		0.0431		0.0029		0.181
	74		41	0.0097		0.019		0.079		0.0045		0.0093		0.00597		0.178		0.02		0.176		0.00605		0.009		0.002	0.0605		0.005		0.0022		0.00634		0.00378		0.0046		0.117		0.117		0.09		0.0431		0.0029		0.181
	75		42	0.0097		0.019		0.079		0.0045		0.0093		0.00647		0.178		0.02		0.176		0.00605		0.009		0.002	0.0605		0.005		0.0022		0.00634		0.00378		0.0046		0.117		0.117		0.09		0.0431		0.0029		0.181
	76		43	0.0097		0.019		0.079		0.0045		0.0093		0.00647		0.178		0.02		0.176		0.00605		0.009		0.002	0.0605		0.005		0.0022		0.00634		0.00378		0.0046		0.092		0.092		0.09		0.0431		0.0029		0.181
	77		44	0.0097		0.019		0.079		0.0045		0.0093		0.00647		0.178		0.02		0.176		0.00605		0.009		0.002	0.0605		0.005		0.0022		0.00634		0.00378		0.0046		0.117		0.117		0.09		0.0431		0.0029		0.181
	78		45	0.0097		0.019		0.079		0.0045		0.0093		0.00647		0.178		0.02		0.176		0.00605		0.009		0.002	0.0605		0.005		0.0022		0.00634		0.00378		0.0046		0.117		0.117		0.09		0.0431		0.0029		0.181
	79		46	0.0097		0.019		0.079		0.0045		0.0093		0.00647		0.178		0.02		0.176		0.00605		0.009		0.002	0.0605		0.005		0.0022		0.00634		0.00378		0.0046		0.117		0.117		0.09		0.0431		0.0029		0.181
	80		47	0.0097		0.019		0.099		0.0045		0.0093		0.00647		0.178		0.02		0.176		0.00705		0.009		0.002	0.0705		0.005		0.0022		0.00634		0.00378		0.0046		0.117		0.117		0.09		0.0431		0.0029		0.181
	81		48	0.0097		0.019		0.099		0.0045		0.0093		0.00647		0.178		0.02		0.176		0.00705		0.019		0.002	0.0705		0.005		0.0022		0.00634		0.00378		0.0046		0.117		0.117		0.09		0.0431		0.0029		0.181
	82		49	0.0097		0.019		0.099		0.0045		0.0093		0.00647		0.178		0.02		0.176		0.00705		0.019		0.002	0.0705		0.005		0.0022		0.00634		0.00378		0.0046		0.117		0.117		0.09		0.0431		0.0029		0.181
	83		50	0.0097		0.019		0.099		0.0045		0.0093		0.00647		0.178		0.02		0.176		0.00705		0.019		0.002	0.0705		0.005		0.0022		0.00634		0.00378		0.0046		0.117		0.117		0.09		0.0431		0.0029		0.181
	84		51	0.0097		0.019		0.099		0.0045		0.0093		0.00647		0.178		0.02		0.176		0.00705		0.019		0.002	0.0705		0.005		0.0022		0.00634		0.00378		0.0046		0.117		0.117		0.09		0.0431		0.0029		0.181
	85		52	0.0097		0.019		0.099		0.0045		0.0093		0.00647		0.178		0.02		0.176		0.00705		0.019		0.002	0.0705		0.005		0.0022		0.00634		0.00378		0.0046		0.117		0.117		0.09		0.0431		0.0029		0.181
	86		53	0.0097		0.019		0.099		0.0045		0.0093		0.00647		0.178		0.02		0.176		0.00705		0.019		0.002	0.0705		0.005		0.0022		0.00634		0.00378		0.0046		0.117		0.117		0.09		0.0431		0.0029		0.181
	87		54	0.0097		0.019		0.099		0.0045		0.0093		0.00647		0.178		0.02		0.176		0.00705		0.019		0.002	0.0705		0.005		0.0022		0.00634		0.00378		0.0046		0.117		0.117		0.09		0.0431		0.0029		0.181
	88		55	0.0097		0.019		0.099		0.0045		0.0093		0.00647		0.178		0.02		0.176		0.00705		0.019		0.002	0.0705		0.005		0.0022		0.00634		0.00378		0.0046		0.117		0.117		0.09		0.0431		0.0029		0.181
	89		56	0.0097		0.019		0.099		0.0045		0.0093		0.00647		0.178		0.02		0.176		0.00705		0.019		0.002	0.0705		0.005		0.0022		0.00634		0.00378		0.0046		0.117		0.117		0.09		0.0431		0.0029		0.181
	90		57	0.0097		0.019		0.099		0.0045		0.0093		0.00647		0.178		0.02		0.176		0.00705		0.019		0.002	0.0705		0.005		0.0022		0.00634		0.00378		0.0046		0.117		0.117		0.09		0.0431		0.0029		0.181
	91		58	0.0097		0.019		0.099		0.0045		0.0093		0.00647		0.178		0.02		0.176		0.00705		0.019		0.002	0.0705		0.005		0.0022		0.00634		0.00378		0.0046		0.117		0.117		0.09		0.0431		0.0029		0.181
	92		59	0.0097		0.019		0.099		0.0045		0.0093		0.00647		0.178		0.02		0.176		0.00705		0.019		0.002	0.0705		0.005		0.0022		0.00634		0.00378		0.0046		0.117		0.117		0.09		0.0431		0.0029		0.181
	93		60	0.0097		0.019		0.099		0.0045		0.0093		0.00647		0.178		0.02		0.176		0.00705		0.019		0.002	0.0705		0.005		0.0022		0.00634		0.00378		0.0046		0.117		0.117		0.09		0.0431		0.0029		0.181
	94		61	0.0097		0.019		0.099		0.0045		0.0093		0.00647		0.178		0.02		0.176		0.00705		0.019		0.002	0.0705		0.005		0.0022		0.00634		0.00378		0.0046		0.117		0.117		0.09		0.0431		0.0029		0.181
	95		62	0.0097		0.019		0.099		0.0045		0.0093		0.00647		0.178		0.02		0.176		0.00705		0.019		0.002	0.0705		0.005		0.0022		0.00634		0.00378		0.0046		0.117		0.117		0.09		0.0431		0.0029		0.181
	96		63	0.0097		0.019		0.099		0.0045		0.0093		0.00647		0.178		0.02		0.176		0.00705		0.019		0.002	0.0705		0.005		0.0022		0.00634		0.00378		0.0046		0.117		0.117		0.09		0.0431		0.0029		0.181
	97		64	0.0097		0.019		0.099		0.0045		0.0093		0.00647		0.178		0.02		0.176		0.00705		0.019		0.002	0.0705		0.005		0.0022		0.00634		0.00378		0.0046		0.117		0.117		0.09		0.0431		0.0029		0.181
	98		65	0.0097		0.019		0.099		0.0045		0.0093		0.00647		0.178		0.02		0.176		0.00705		0.019		0.002	0.0705		0.005		0.0022		0.00634		0.00378		0.0046		0.117		0.117		0.09		0.0431		0.0029		0.181
	99		66	0.0097		0.019		0.099		0.0045		0.0093		0.00647		0.178		0.02		0.176		0.00705		0.019		0.002	0.0705		0.005		0.0022		0.00634		0.00378		0.0046		0.117		0.117		0.09		0.0431		0.0029		0.181
	100		67	0.0097		0.019		0.099		0.0045		0.0093		0.00647		0.178		0.02		0.176		0.00705		0.019		0.002	0.0705		0.005		0.0022		0.00634		0.00378		0.0046		0.117		0.117		0.09		0.0431		0.0029		0.181
	101		68	0.0097		0.019		0.099		0.0045		0.0093		0.00647		0.178		0.02		0.176		0.00705		0.019		0.002	0.0705		0.005		0.0022		0.00634		0.00378		0.0046		0.117		0.117		0.09		0.0431		0.0029		0.181
	102		69	0.0097		0.019		0.099		0.0045		0.0093		0.00647		0.178		0.02		0.176		0.00705		0.019		0.002	0.0705		0.005		0.0022		0.00634		0.00378		0.0046		0.117		0.117		0.09		0.0431		0.0029		0.181
	103		70	0.0097		0.019		0.099		0.0045		0.0093		0.00647		0.178		0.02		0.176		0.00705		0.019		0.002	0.0705		0.005		0.0022		0.00634		0.00378		0.0046		0.117		0.117		0.09		0.0431		0.0029		0.181
	104		71	0.0097		0.019		0.099		0.0045		0.0093		0.00647		0.178		0.02		0.176		0.00705		0.019		0.002	0.0705		0.005		0.0022		0.00634		0.00378		0.0046		0.117		0.117		0.09		0.0431		0.0029		0.181
	105		72	0.0097		0.019		0.099		0.0045		0.0093		0.00647		0.178		0.02		0.176		0.00705		0.019		0.002	0.0705		0.005		0.0022		0.00634		0.00378		0.0046		0.117		0.117		0.09		0.0431		0.0029		0.181
	106		73	0.0097		0.019		0.099		0.0045		0.0093		0.00647		0.178		0.02		0.176		0.00705		0.019		0.002	0.0705		0.005		0.0022		0.00634		0.00378		0.0046		0.117		0.117		0.09		0.0431		0.0029		0.181
	107		74	0.0097		0.019		0.099		0.0045		0.0093		0.00647		0.178		0.02		0.176		0.00705		0.019		0.002	0.0705		0.005		0.0022		0.00634		0.00378		0.0046		0.117		0.117		0.09		0.0431		0.0029		0.181
	108		75	0.0097		0.019		0.099		0.0045		0.0093		0.00647		0.178		0.02		0.176		0.00705		0.019		0.002	0.0705		0.005		0.0022		0.00634		0.00378		0.0046		0.117		0.117		0.09		0.0431		0.0029		0.181
	109		76	0.0097		0.019		0.099		0.0045		0.0093		0.00647		0.178		0.02		0.176		0.00705		0.019		0.002	0.0705		0.005		0.0022		0.00634		0.00378		0.0046		0.117		0.117		0.09		0.0431		0.0029		0.181
	110		77	0.0097		0.019		0.099		0.0045		0.0093		0.00647		0.178		0.02		0.176		0.00705		0.019		0.002	0.0705		0.005		0.0022		0.00634		0.00378		0.0046		0.117		0.117		0.09		0.0431		0.0029		0.181
	111		78	0.0097		0.019		0.099		0.0045		0.0093		0.00647		0.178		0.02		0.176		0.00705		0.019		0.002	0.0705		0.005		0.0022		0.00634		0.00378		0.0046		0.117		0.117		0.09		0.0431		0.0029		0.181
	112		79	0.0097		0.019		0.099		0.0045		0.0093		0.00647		0.178		0.02		0.176		0.00705		0.019		0.002	0.0705		0.005		0.0022		0.00634		0.00378		0.0046		0.117		0.117		0.09		0.0431		0.0029		0.181
	113		80	0.0097		0.019		0.099		0.0045		0.0093		0.00647		0.178		0.02		0.176		0.00705		0.019		0.002	0.0705		0.005		0.0022		0.00634		0.00378		0.0046		0.117		0.117		0.09		0.0431		0.0029		0.181

## Sheet: simulation
1	2	3	4	5	6	7	8	9	10	11	12	13	14	15	16	17	18	19	20	21	22	23	24	25	26	27	28	29	30
														936*3=2808.9
														2,808.90 USD GDP percapita income 2021
													WTP	3.00333e+06	50000 USD*43.5		2175000
				treatedHTN		untreatedHTN			incremental				net monetary benefit
		Iterations		costs	DALYs	costs	DALYs		costs	DALYs	ICER		treatedHTN	untreatedHTN	Probability of Treating CE			CEAC
															0.997	mean		wtp	prob_ce
		1		2.05516e+06	15.8736	2.59134e+06	13.7543		-536183	2.1193	-253000		4.56185e+07	4.18449e+07	1		1	0	0
		2		1.79651e+06	17.1816	2.65714e+06	14.1564		-860630	3.02528	-284480		4.98056e+07	4.33769e+07	1		2	40000	0
		3		2.00783e+06	17.0452	2.48396e+06	14.1263		-476127	2.91897	-163115		4.91847e+07	4.2902e+07	1		3	60000	0
		4		1.86091e+06	17.0033	2.66002e+06	14.23		-799112	2.77329	-288146		4.92056e+07	4.35365e+07	1		4	93333.3	0
		5		2.26607e+06	17.2171	2.83802e+06	14.1525		-571945	3.06462	-186628		4.94427e+07	4.30766e+07	1		5	123333	0
		6		1.94984e+06	17.0655	2.38697e+06	14.2495		-437128	2.81602	-155229		4.93037e+07	4.32332e+07	1		6	153333	0
		7		1.94149e+06	16.6291	2.61623e+06	13.7656		-674741	2.86348	-235636		4.80012e+07	4.20174e+07	1		7	183333	0
		8		1.96154e+06	17.0305	2.43783e+06	14.1479		-476294	2.88264	-165228		4.91868e+07	4.29671e+07	1		8	213333	0
		9		1.71209e+06	16.3901	2.29734e+06	13.7357		-585256	2.65434	-220490		4.75128e+07	4.18383e+07	1		9	243333	0
		10		2.04361e+06	16.745	2.39482e+06	13.7227		-351207	3.0223	-116205		4.82471e+07	4.15649e+07	1		10	273333	0
		11		2.11329e+06	16.7528	2.41694e+06	14.1736		-303643	2.57918	-117728		4.82008e+07	4.28716e+07	1		11	303333	0
		12		1.67443e+06	17.2656	2.51243e+06	14.1462		-837998	3.11943	-268638		5.01799e+07	4.33237e+07	1		12	333333	0
		13		2.02457e+06	15.9768	2.39043e+06	13.7326		-365857	2.24425	-163020		4.59592e+07	4.16093e+07	1		13	363333	0
		14		1.86127e+06	16.4478	2.7723e+06	13.7579		-911030	2.68998	-338676		4.75371e+07	4.22305e+07	1		14	393333	0
		15		1.87854e+06	16.1818	2.56013e+06	13.8741		-681595	2.3077	-295357		4.67208e+07	4.23501e+07	1		15	423333	0
		16		1.90535e+06	17.2415	2.73251e+06	14.0911		-827155	3.15037	-262558		4.98765e+07	4.31475e+07	1		16	453333	0
		17		2.17811e+06	14.6406	2.54741e+06	13.7393		-369298	0.90135	-409717		4.17926e+07	4.16329e+07	1		17	483333	0
		18		2.05517e+06	16.3756	2.34707e+06	14.0073		-291901	2.36838	-123249		4.71263e+07	4.23603e+07	1		18	513333	0
		19		2.00587e+06	17.2942	2.55347e+06	14.04		-547596	3.25423	-168272		4.99344e+07	4.27143e+07	1		19	543333	0
		20		2.4423e+06	16.7035	2.51731e+06	13.726		-75014	2.97749	-25193.7		4.77238e+07	4.12987e+07	1		20	573333	0
		21		1.90388e+06	17.2177	2.40578e+06	14.2529		-501898	2.96477	-169287		4.98065e+07	4.33081e+07	1		21	603333	0.001
		22		1.89731e+06	17.0739	2.58659e+06	14.2438		-689283	2.83013	-243552		4.93815e+07	4.34682e+07	1		22	633333	0.002
		23		2.20933e+06	15.9873	2.76181e+06	14.2028		-552481	1.78446	-309608		4.58058e+07	4.32083e+07	1		23	663333	0.003
		24		2.05965e+06	16.859	2.40763e+06	14.178		-347972	2.68102	-129791		4.85735e+07	4.29291e+07	1		24	693333	0.007
		25		1.84222e+06	17.1179	2.69683e+06	14.1843		-854605	2.93363	-291313		4.95686e+07	4.34548e+07	1		25	723333	0.025
		26		1.90249e+06	16.3283	2.335e+06	13.7232		-432511	2.60513	-166023		4.71368e+07	4.16478e+07	1		26	753333	0.06
		27		2.03054e+06	17.2034	2.57542e+06	14.2306		-544870	2.97271	-183291		4.96369e+07	4.32842e+07	1		27	783333	0.112
		28		1.88737e+06	17.1745	2.57848e+06	13.7978		-691110	3.37665	-204673		4.96933e+07	4.21306e+07	1		28	813333	0.18
		29		1.7902e+06	16.5051	2.80693e+06	13.564		-1.01673e+06	2.94102	-345708		4.778e+07	4.17541e+07	1		29	843333	0.257
		30		1.94724e+06	15.8016	2.48111e+06	14.1905		-533863	1.61108	-331369		4.55103e+07	4.31528e+07	1		30	873333	0.357
		31		1.89164e+06	16.9915	2.61628e+06	14.1815		-724644	2.80998	-257883		4.91396e+07	4.33165e+07	1		31	903333	0.464
		32		2.10604e+06	17.0148	2.64226e+06	14.0472		-536219	2.96762	-180690		4.8995e+07	4.27245e+07	1		32	933333	0.567
		33		2.37611e+06	16.679	2.60306e+06	14.1494		-226943	2.52959	-89715.4		4.77164e+07	4.27223e+07	1		33	963333	0.632
		34		2.01388e+06	17.0181	2.33954e+06	14.168		-325660	2.85013	-114261		4.90973e+07	4.2877e+07	1		34	993333	0.7
		35		1.98078e+06	16.6749	2.40863e+06	13.6513		-427855	3.02358	-141506		4.80994e+07	4.14272e+07	1		35	1.02333e+06	0.749
		36		2.03585e+06	16.5427	2.72607e+06	13.7796		-690214	2.76308	-249799		4.76475e+07	4.20751e+07	1		36	1.05333e+06	0.782
		37		1.72773e+06	16.8005	2.64966e+06	14.1517		-921929	2.64888	-348045		4.87299e+07	4.34241e+07	1		37	1.08333e+06	0.822
		38		1.90972e+06	17.3033	2.80598e+06	13.9499		-896264	3.35341	-267269		5.0058e+07	4.27926e+07	1		38	1.11333e+06	0.848
		39		2.246e+06	17.217	2.41702e+06	14.1143		-171017	3.10271	-55118.5		4.94625e+07	4.2561e+07	1		39	1.14333e+06	0.865
		40		2.30132e+06	16.6463	2.5362e+06	13.7121		-234871	2.9342	-80046		4.76932e+07	4.1417e+07	1		40	1.17333e+06	0.881
		41		2.03892e+06	16.5427	2.50954e+06	14.2048		-470622	2.33788	-201303		4.76444e+07	4.31325e+07	1		41	1.20333e+06	0.905
		42		2.43202e+06	17.0397	2.81684e+06	14.2085		-384811	2.8312	-135918		4.87437e+07	4.30575e+07	1		42	1.23333e+06	0.918
		43		2.1678e+06	16.5695	2.43504e+06	13.3239		-267241	3.24553	-82341.3		4.75958e+07	4.02834e+07	1		43	1.26333e+06	0.925
		44		1.94839e+06	15.8197	2.55029e+06	13.6959		-601893	2.12375	-283410		4.55634e+07	4.17354e+07	1		44	1.29333e+06	0.932
		45		2.15053e+06	16.642	2.45898e+06	14.1484		-308441	2.49364	-123691		4.78311e+07	4.28008e+07	1		45	1.32333e+06	0.939
		46		2.23597e+06	16.2113	2.3992e+06	13.8399		-163226	2.3714	-68831		4.64519e+07	4.1729e+07	1		46	1.35333e+06	0.946
		47		2.09735e+06	15.4351	2.72489e+06	14.1009		-627548	1.3342	-470354		4.42594e+07	4.29773e+07	1		47	1.38333e+06	0.95
		48		1.93138e+06	16.5635	2.54864e+06	14.1974		-617267	2.36615	-260874		4.78144e+07	4.32568e+07	1		48	1.41333e+06	0.955
		49		2.38073e+06	17.1857	2.28031e+06	14.0882		100419	3.09755	32419		4.92338e+07	4.22111e+07	1		49	1.44333e+06	0.957
		50		1.7615e+06	16.0395	2.51399e+06	13.7018		-752496	2.33766	-321901		4.64105e+07	4.19037e+07	1		50	1.47333e+06	0.96
		51		2.19852e+06	16.8346	2.62514e+06	14.1186		-426626	2.71603	-157077		4.83614e+07	4.28294e+07	1		51	1.50333e+06	0.963
		52		2.02016e+06	16.5437	2.49236e+06	14.1623		-472203	2.38133	-198294		4.7666e+07	4.30064e+07	1		52	1.53333e+06	0.966
		53		1.92466e+06	17.2744	2.68288e+06	14.146		-758225	3.12839	-242369		4.99561e+07	4.32434e+07	1		53	1.56333e+06	0.969
		54		1.78915e+06	16.8058	2.42954e+06	14.1931		-640386	2.61274	-245101		4.86843e+07	4.32669e+07	1		54	1.59333e+06	0.972
		55		1.97726e+06	17.3035	2.38099e+06	14.1914		-403721	3.11203	-129729		4.99908e+07	4.30253e+07	1		55	1.62333e+06	0.973
		56		2.04603e+06	16.7696	2.62763e+06	13.5913		-581600	3.17826	-182994		4.83186e+07	4.14008e+07	1		56	1.65333e+06	0.974
		57		2.23756e+06	17.2665	2.719e+06	14.1041		-481448	3.16241	-152241		4.96196e+07	4.28409e+07	1		57	1.68333e+06	0.977
		58		2.3843e+06	17.2928	2.91659e+06	14.146		-532293	3.14681	-169153		4.95518e+07	4.30175e+07	1		58	1.71333e+06	0.982
		59		1.95826e+06	16.304	2.64232e+06	13.588		-684063	2.71604	-251861		4.70081e+07	4.14933e+07	1		59	1.74333e+06	0.983
		60		2.22451e+06	17.293	2.4683e+06	14.1387		-243790	3.15429	-77288.5		4.97121e+07	4.2707e+07	1		60	1.77333e+06	0.983
		61		1.89034e+06	17.0265	2.60706e+06	14.2301		-716715	2.79639	-256300		4.9246e+07	4.34545e+07	1		61	1.80333e+06	0.986
		62		2.2437e+06	16.8293	2.29669e+06	14.1636		-52989.8	2.66568	-19878.5		4.83002e+07	4.2591e+07	1		62	1.83333e+06	0.987
		63		2.06064e+06	17.0783	2.25518e+06	14.0605		-194537	3.01778	-64463.7		4.92311e+07	4.24229e+07	1		63	1.86333e+06	0.987
		64		1.86352e+06	17.2279	2.63758e+06	14.1928		-774052	3.03518	-255027		4.98777e+07	4.33997e+07	1		64	1.89333e+06	0.988
		65		1.98792e+06	17.3032	2.67234e+06	14.218		-684418	3.0852	-221839		4.99795e+07	4.33859e+07	1		65	1.92333e+06	0.988
		66		2.52747e+06	16.8895	2.18312e+06	13.7195		344354	3.16993	108631		4.81972e+07	4.086e+07	1		66	1.95333e+06	0.989
		67		2.0875e+06	15.7422	2.53346e+06	14.2451		-445954	1.49709	-297881		4.51914e+07	4.32286e+07	1		67	1.98333e+06	0.989
		68		1.84242e+06	16.6172	2.4404e+06	13.762		-597984	2.85517	-209439		4.80645e+07	4.19298e+07	1		68	2.01333e+06	0.99
		69		1.98712e+06	16.4755	2.70538e+06	14.2246		-718262	2.25088	-319103		4.74943e+07	4.34395e+07	1		69	2.04333e+06	0.992
		70		1.89864e+06	16.6856	2.59757e+06	13.7192		-698924	2.9664	-235613		4.82137e+07	4.19021e+07	1		70	2.07333e+06	0.992
		71		1.85725e+06	17.1918	2.23852e+06	14.1395		-381268	3.05228	-124912		4.97753e+07	4.28468e+07	1		71	2.10333e+06	0.994
		72		2.03698e+06	16.7177	2.88614e+06	14.2111		-849153	2.50664	-338761		4.81719e+07	4.35298e+07	1		72	2.13333e+06	0.994
		73		1.8626e+06	16.8403	2.54355e+06	13.911		-680953	2.92935	-232458		4.87145e+07	4.24602e+07	1		73	2.16333e+06	0.994
		74		2.03075e+06	16.6945	2.61657e+06	14.2231		-585819	2.4714	-237040		4.81084e+07	4.33025e+07	1		74	2.19333e+06	0.994
		75		2.2479e+06	16.2949	2.57783e+06	13.7767		-329926	2.51823	-131015		4.66911e+07	4.17058e+07	1		75	2.22333e+06	0.994
		76		2.11461e+06	16.8276	2.676e+06	13.8702		-561398	2.95734	-189832		4.84241e+07	4.22183e+07	1		76	2.25333e+06	0.994
		77		1.74126e+06	17.0297	2.30071e+06	14.1292		-559448	2.90052	-192878		4.94046e+07	4.29941e+07	1		77	2.28333e+06	0.994
		78		2.07118e+06	15.9086	2.63089e+06	13.4571		-559708	2.45147	-228315		4.57077e+07	4.0976e+07	1		78	2.31333e+06	0.995
		79		1.8037e+06	16.4703	2.4753e+06	14.1737		-671604	2.29666	-292427		4.76622e+07	4.32399e+07	1		79	2.34333e+06	0.995
		80		1.74543e+06	17.2528	2.57159e+06	14.2473		-826164	3.0055	-274884		5.00704e+07	4.36155e+07	1		80	2.37333e+06	0.995
		81		1.9648e+06	16.7446	2.83854e+06	14.1122		-873740	2.63249	-331906		4.8325e+07	4.32573e+07	1		81	2.40333e+06	0.995
		82		2.06316e+06	17.3025	2.54593e+06	14.2075		-482772	3.09501	-155984		4.99021e+07	4.31527e+07	1		82	2.43333e+06	0.995
		83		1.89647e+06	16.6789	2.50069e+06	13.7673		-604225	2.91152	-207529		4.81957e+07	4.19521e+07	1		83	2.46333e+06	0.995
		84		1.9038e+06	17.3176	2.6121e+06	14.0316		-708298	3.28603	-215548		5.01067e+07	4.28497e+07	1		84	2.49333e+06	0.995
		85		2.09514e+06	16.9704	2.37875e+06	14.2285		-283614	2.74191	-103437		4.88725e+07	4.30164e+07	1		85	2.52333e+06	0.995
		86		1.96235e+06	16.8038	2.67195e+06	14.1624		-709596	2.64142	-268642		4.85051e+07	4.3244e+07	1		86	2.55333e+06	0.995
		87		1.87995e+06	17.0288	2.41755e+06	14.1453		-537599	2.88349	-186441		4.92631e+07	4.30206e+07	1		87	2.58333e+06	0.995
		88		2.07212e+06	17.064	2.57493e+06	13.9265		-502814	3.13747	-160261		4.91768e+07	4.23288e+07	1		88	2.61333e+06	0.995
		89		2.13969e+06	17.2638	2.64429e+06	14.2432		-504605	3.02055	-167057		4.97092e+07	4.32817e+07	1		89	2.64333e+06	0.996
		90		1.95408e+06	16.5459	2.40476e+06	14.0834		-450678	2.46248	-183018		4.77387e+07	4.27478e+07	1		90	2.67333e+06	0.996
		91		1.77318e+06	16.4397	2.66662e+06	13.6194		-893436	2.82028	-316790		4.76007e+07	4.17971e+07	1		91	2.70333e+06	0.996
		92		2.19241e+06	17.0611	2.42206e+06	14.1209		-229651	2.94016	-78108.5		4.90476e+07	4.26394e+07	1		92	2.73333e+06	0.996
		93		1.72337e+06	16.313	2.43772e+06	14.1739		-714348	2.13908	-333951		4.72699e+07	4.32833e+07	1		93	2.76333e+06	0.996
		94		2.09522e+06	15.468	2.48791e+06	14.1085		-392695	1.35955	-288841		4.43604e+07	4.27651e+07	1		94	2.79333e+06	0.996
		95		2.08589e+06	16.3205	2.6341e+06	13.6938		-548212	2.62673	-208705		4.69301e+07	4.16752e+07	1		95	2.82333e+06	0.996
		96		2.1767e+06	17.2073	2.80817e+06	14.2197		-631472	2.98758	-211365		4.95025e+07	4.33379e+07	1		96	2.85333e+06	0.997
		97		1.89801e+06	16.9037	2.40605e+06	14.1829		-508039	2.72078	-186726		4.88694e+07	4.31041e+07	1		97	2.88333e+06	0.997
		98		2.51589e+06	16.4901	2.86632e+06	13.9792		-350432	2.51084	-139568		4.70093e+07	4.23348e+07	1		98	2.91333e+06	0.997
		99		1.96205e+06	16.9778	2.33012e+06	14.1922		-368072	2.7856	-132134		4.90279e+07	4.29919e+07	1		99	2.94333e+06	0.997
		100		1.86654e+06	16.7752	2.53179e+06	13.6221		-665258	3.15305	-210988		4.85149e+07	4.15771e+07	1		100	2.97333e+06	0.997
		101		1.88046e+06	16.8529	2.56111e+06	14.1561		-680649	2.69681	-252391		4.87343e+07	4.3196e+07	1		101	3.00333e+06	0.997
		102		1.84392e+06	16.6619	2.4933e+06	13.7394		-649382	2.92247	-222203		4.81974e+07	4.19135e+07	1
		103		1.88427e+06	16.8378	2.44838e+06	14.1486		-564114	2.68917	-209773		4.86853e+07	4.30572e+07	1
		104		2.05727e+06	16.5128	2.54446e+06	13.5696		-487183	2.94316	-165531		4.75361e+07	4.12413e+07	1
		105		2.31913e+06	17.1532	2.57999e+06	14.0952		-260864	3.05799	-85305.6		4.91977e+07	4.25936e+07	1
		106		1.63616e+06	16.9586	2.05747e+06	14.2083		-421319	2.75031	-153190		4.92961e+07	4.30935e+07	1
		107		1.99223e+06	17.1696	2.70667e+06	14.1603		-714441	3.00929	-237412		4.95738e+07	4.32426e+07	1
		108		2.10839e+06	16.9917	2.69374e+06	14.2353		-585343	2.75635	-212361		4.89233e+07	4.33388e+07	1
		109		1.9472e+06	16.5733	2.62274e+06	14.1655		-675546	2.40776	-280571		4.78278e+07	4.32193e+07	1
		110		1.80331e+06	16.7519	2.39201e+06	13.66		-588703	3.09186	-190404		4.85082e+07	4.16143e+07	1
		111		1.91007e+06	16.0108	2.74635e+06	13.6352		-836275	2.37551	-352040		4.61756e+07	4.17875e+07	1
		112		1.97625e+06	16.1609	2.56646e+06	14.2483		-590207	1.91264	-308582		4.65604e+07	4.33825e+07	1
		113		1.80015e+06	17.1894	2.36222e+06	14.1329		-562070	3.0565	-183893		4.98254e+07	4.30079e+07	1
		114		2.04092e+06	17.1439	2.19569e+06	14.2032		-154767	2.94071	-52629.2		4.94479e+07	4.28116e+07	1
		115		2.24485e+06	16.0195	2.28526e+06	13.7546		-40407.2	2.26489	-17840.7		4.58671e+07	4.13502e+07	1
		116		1.65524e+06	16.7676	2.35333e+06	13.6921		-698083	3.07552	-226981		4.87034e+07	4.18199e+07	1
		117		2.03433e+06	17.2226	2.28661e+06	14.2533		-252279	2.96932	-84961.6		4.9691e+07	4.30597e+07	1
		118		1.89307e+06	17.1092	2.66515e+06	14.1954		-772086	2.91381	-264975		4.94917e+07	4.34057e+07	1
		119		1.81258e+06	16.7696	2.43131e+06	14.2234		-618735	2.5462	-243003		4.85521e+07	4.33363e+07	1
		120		1.88297e+06	16.5492	2.30881e+06	13.763		-425845	2.78617	-152843		4.78198e+07	4.17609e+07	1
		121		1.8156e+06	17.1915	2.61294e+06	14.2027		-797340	2.98881	-266775		4.98161e+07	4.34527e+07	1
		122		1.8031e+06	17.2114	2.70922e+06	14.2007		-906117	3.0107	-300966		4.98885e+07	4.35556e+07	1
		123		1.97772e+06	15.9217	2.55309e+06	13.7677		-575365	2.15398	-267117		4.58405e+07	4.19244e+07	1
		124		1.97832e+06	16.3186	2.18947e+06	13.7639		-211150	2.55471	-82651.2		4.7032e+07	4.15488e+07	1
		125		2.22622e+06	17.0055	2.34098e+06	14.2396		-114762	2.76586	-41492.2		4.88468e+07	4.2881e+07	1
		126		1.8473e+06	16.9269	2.50876e+06	13.8597		-661461	3.06723	-215654		4.89899e+07	4.22868e+07	1
		127		1.98188e+06	16.7424	2.61202e+06	13.8905		-630142	2.85193	-220953		4.83011e+07	4.23479e+07	1
		128		1.75313e+06	17.3347	2.26856e+06	14.1825		-515423	3.15222	-163511		5.03087e+07	4.31101e+07	1
		129		2.01541e+06	16.8994	2.67953e+06	14.2291		-664117	2.67031	-248704		4.8739e+07	4.33987e+07	1
		130		1.96646e+06	17.0707	2.72157e+06	14.1876		-755114	2.88308	-261913		4.93024e+07	4.33652e+07	1
		131		2.05434e+06	17.187	2.50749e+06	14.1909		-453149	2.99614	-151244		4.95639e+07	4.3073e+07	1
		132		2.07391e+06	16.4396	2.79342e+06	13.5287		-719506	2.91089	-247178		4.72997e+07	4.13507e+07	1
		133		2.10028e+06	16.4115	2.45147e+06	13.7339		-351195	2.67762	-131160		4.71888e+07	4.15985e+07	1
		134		1.87065e+06	16.8441	2.506e+06	14.19		-635353	2.65417	-239379		4.87179e+07	4.32525e+07	1
		135		2.01399e+06	16.6377	2.36002e+06	13.5314		-346035	3.10629	-111398		4.79545e+07	4.09853e+07	1
		136		1.93435e+06	15.3738	2.61202e+06	13.9761		-677669	1.39768	-484852		4.42383e+07	4.26526e+07	1
		137		1.80121e+06	16.9174	2.31876e+06	13.8087		-517548	3.10873	-166482		4.90075e+07	4.19897e+07	1
		138		2.11814e+06	16.2647	2.683e+06	14.2398		-564859	2.0249	-278957		4.67301e+07	4.33317e+07	1
		139		2.00516e+06	17.2422	2.28525e+06	13.935		-280090	3.30714	-84692.6		4.97788e+07	4.21316e+07	1
		140		2.82487e+06	16.622	2.5431e+06	13.5591		281770	3.06289	91994.9		4.70966e+07	4.04408e+07	1
		141		1.98459e+06	16.7031	2.8323e+06	13.7666		-847704	2.93652	-288676		4.81803e+07	4.21933e+07	1
		142		1.73645e+06	16.214	2.3063e+06	14.2319		-569850	1.98212	-287496		4.69596e+07	4.3313e+07	1
		143		1.98208e+06	16.7779	2.45016e+06	13.8822		-468077	2.89576	-161643		4.84077e+07	4.21609e+07	1
		144		1.97655e+06	17.3224	2.47211e+06	14.1691		-495560	3.15326	-157158		5.00484e+07	4.30502e+07	1
		145		2.26336e+06	16.3388	2.90579e+06	13.6316		-642428	2.70729	-237296		4.68077e+07	4.15826e+07	1
		146		1.92008e+06	16.3816	2.3976e+06	13.2768		-477518	3.10473	-153804		4.72792e+07	4.03523e+07	1
		147		1.96145e+06	16.7031	2.33816e+06	13.622		-376707	3.08109	-122264		4.82034e+07	4.1288e+07	1
		148		2.22639e+06	17.2375	2.59078e+06	14.1213		-364387	3.11617	-116934		4.95435e+07	4.27754e+07	1
		149		1.88798e+06	16.6628	2.55207e+06	13.796		-664085	2.8668	-231647		4.81558e+07	4.20979e+07	1
		150		2.12435e+06	16.2068	2.24342e+06	13.9701		-119073	2.23673	-53235.1		4.655e+07	4.20758e+07	1
		151		1.85341e+06	16.604	2.32221e+06	14.1169		-468796	2.48708	-188492		4.80139e+07	4.28666e+07	1
		152		1.83604e+06	16.9604	2.32308e+06	14.1995		-487045	2.76088	-176409		4.91016e+07	4.31329e+07	1
		153		2.20848e+06	16.0938	2.65718e+06	13.6035		-448702	2.49033	-180178		4.61266e+07	4.13045e+07	1
		154		1.75467e+06	17.1684	2.37575e+06	14.2321		-621077	2.93627	-211519		4.98077e+07	4.33648e+07	1
		155		2.27205e+06	16.917	2.75412e+06	13.8524		-482070	3.06458	-157304		4.85353e+07	4.20854e+07	1
		156		1.87887e+06	16.0833	2.09673e+06	13.9973		-217855	2.08598	-104438		4.64245e+07	4.22564e+07	1
		157		1.97676e+06	17.1071	2.64861e+06	14.1703		-671856	2.93676	-228775		4.94014e+07	4.323e+07	1
		158		2.09165e+06	17.3021	2.436e+06	14.232		-344357	3.07003	-112167		4.98722e+07	4.30879e+07	1
		159		2.09166e+06	17.2896	2.78214e+06	14.1972		-690479	3.0924	-223282		4.98347e+07	4.33294e+07	1
		160		2.15119e+06	17.0193	2.53526e+06	14.127		-384066	2.89231	-132789		4.89635e+07	4.28122e+07	1
		161		1.92051e+06	16.8934	2.33529e+06	14.105		-414781	2.78844	-148750		4.88161e+07	4.27767e+07	1
		162		1.84911e+06	16.923	2.59222e+06	14.1786		-743115	2.74439	-270776		4.89764e+07	4.33263e+07	1
		163		2.17716e+06	16.6162	2.73098e+06	13.7449		-553824	2.87138	-192877		4.77269e+07	4.18342e+07	1
		164		2.03965e+06	16.025	2.55322e+06	13.8732		-513566	2.15178	-238670		4.60888e+07	4.21795e+07	1
		165		2.35653e+06	17.1403	2.38701e+06	14.1642		-30483.1	2.976	-10243		4.91214e+07	4.25704e+07	1
		166		2.10893e+06	16.893	2.68401e+06	14.156		-575085	2.73699	-210116		4.86264e+07	4.30904e+07	1
		167		1.74721e+06	15.8378	2.91485e+06	13.5913		-1.16764e+06	2.2465	-519760		4.58191e+07	4.19869e+07	1
		168		2.1287e+06	17.1347	2.59394e+06	13.917		-465243	3.21768	-144590		4.93325e+07	4.22627e+07	1
		169		2.01233e+06	16.9378	2.86665e+06	14.2207		-854322	2.71709	-314426		4.88576e+07	4.3564e+07	1
		170		2.0194e+06	17.0347	2.58555e+06	14.2259		-566151	2.80882	-201562		4.91415e+07	4.32912e+07	1
		171		1.92412e+06	17.2971	2.35486e+06	14.0058		-430732	3.2913	-130870		5.00248e+07	4.24947e+07	1
		172		1.68914e+06	16.3882	2.61637e+06	13.6873		-927226	2.70096	-343295		4.75302e+07	4.20347e+07	1
		173		1.81871e+06	15.9349	2.38131e+06	13.5538		-562605	2.38111	-236278		4.6039e+07	4.12691e+07	1
		174		1.92288e+06	16.9143	2.80998e+06	14.2245		-887101	2.68981	-329800		4.88765e+07	4.36081e+07	1
		175		2.24905e+06	16.6645	2.65501e+06	14.1044		-405966	2.56019	-158569		4.78001e+07	4.2766e+07	1
		176		1.98629e+06	17.2512	2.60685e+06	14.1634		-620559	3.08788	-200966		4.98249e+07	4.31578e+07	1
		177		1.89365e+06	16.8897	2.70123e+06	14.1688		-807580	2.72094	-296802		4.88318e+07	4.33611e+07	1
		178		2.30046e+06	17.1734	2.47257e+06	14.1042		-172105	3.06925	-56074		4.92771e+07	4.25317e+07	1
		179		1.77622e+06	16.6092	2.55646e+06	13.8174		-780242	2.79179	-279477		4.81068e+07	4.22786e+07	1
		180		1.98276e+06	17.2398	2.71308e+06	14.1535		-730320	3.0863	-236633		4.9794e+07	4.32379e+07	1
		181		1.92115e+06	16.5361	2.50001e+06	13.9179		-578856	2.61816	-221093		4.77423e+07	4.23791e+07	1
		182		1.80206e+06	16.8749	2.45579e+06	14.1923		-653733	2.68267	-243687		4.8879e+07	4.32778e+07	1
		183		2.06134e+06	17.0717	2.65114e+06	14.2115		-589804	2.8602	-206211		4.92107e+07	4.32717e+07	1
		184		1.95368e+06	15.9335	2.50467e+06	13.8988		-550982	2.03463	-270802		4.58998e+07	4.22938e+07	1
		185		1.64151e+06	17.0607	2.62958e+06	14.0114		-988068	3.04932	-324029		4.95974e+07	4.30689e+07	1
		186		2.17425e+06	16.67	2.53411e+06	13.7069		-359856	2.96316	-121443		4.78914e+07	4.15261e+07	1
		187		2.17765e+06	16.5758	2.64108e+06	13.9838		-463432	2.59203	-178791		4.76051e+07	4.24615e+07	1
		188		2.12031e+06	16.7864	2.83742e+06	13.6572		-717113	3.12921	-229168		4.82949e+07	4.17342e+07	1
		189		1.73902e+06	16.6846	2.481e+06	13.7028		-741977	2.98175	-248839		4.83703e+07	4.18961e+07	1
		190		1.7018e+06	16.3053	2.42237e+06	13.7569		-720574	2.54842	-282754		4.72684e+07	4.20371e+07	1
		191		1.82741e+06	15.653	2.44597e+06	14.1033		-618553	1.54975	-399130		4.51839e+07	4.29754e+07	1
		192		2.09612e+06	16.3772	2.42465e+06	14.1445		-328531	2.23268	-147147		4.709e+07	4.28092e+07	1
		193		2.01902e+06	17.2379	2.4861e+06	14.1826		-467084	3.05525	-152879		4.9752e+07	4.30622e+07	1
		194		1.78522e+06	17.2444	2.59469e+06	14.0197		-809465	3.22471	-251019		5.00054e+07	4.29152e+07	1
		195		2.39826e+06	16.6108	2.57502e+06	14.1682		-176751	2.4426	-72361.7		4.74895e+07	4.27285e+07	1
		196		2.06036e+06	17.1543	3.04352e+06	14.155		-983168	2.99932	-327797		4.94598e+07	4.34954e+07	1
		197		2.09998e+06	16.6401	2.82176e+06	13.7344		-721788	2.90571	-248403		4.78758e+07	4.19708e+07	1
		198		1.79869e+06	16.6516	2.36007e+06	13.8757		-561385	2.77587	-202238		4.82116e+07	4.22348e+07	1
		199		1.88001e+06	17.2786	2.43001e+06	14.2143		-550007	3.06439	-179483		5.00135e+07	4.32401e+07	1
		200		1.80893e+06	16.7353	2.41709e+06	13.4936		-608155	3.24165	-187606		4.84528e+07	4.11341e+07	1
		201		2.33387e+06	16.3442	2.65105e+06	13.7192		-317180	2.62505	-120828		4.67532e+07	4.15204e+07	1
		202		2.06521e+06	16.9184	2.87678e+06	14.1604		-811576	2.75799	-294264		4.87464e+07	4.33401e+07	1
		203		1.9606e+06	16.9693	2.43808e+06	14.1579		-477481	2.81142	-169836		4.90039e+07	4.29983e+07	1
		204		2.47594e+06	16.5988	2.55002e+06	13.5577		-74082.5	3.0411	-24360.4		4.73757e+07	4.07922e+07	1
		205		2.16121e+06	16.164	2.67444e+06	13.6653		-513224	2.4987	-205397		4.63846e+07	4.15546e+07	1
		206		1.864e+06	16.7665	2.26492e+06	13.7448		-400924	3.02165	-132684		4.84913e+07	4.16812e+07	1
		207		2.04883e+06	16.8088	2.40739e+06	14.2025		-358554	2.6063	-137572		4.84336e+07	4.30134e+07	1
		208		2.14072e+06	16.4939	2.34823e+06	13.8114		-207507	2.68252	-77355.3		4.73961e+07	4.16878e+07	1
		209		1.95804e+06	16.6767	2.36776e+06	13.9726		-409715	2.70406	-151518		4.81276e+07	4.23742e+07	1
		210		2.0719e+06	17.2101	2.47357e+06	14.1179		-401666	3.09217	-129898		4.96157e+07	4.28025e+07	1
		211		1.93838e+06	17.1033	2.61813e+06	14.0653		-679740	3.03801	-223745		4.94286e+07	4.29226e+07	1
		212		2.15538e+06	16.8008	2.64934e+06	13.9676		-493955	2.83326	-174341		4.83031e+07	4.24432e+07	1
		213		2.06561e+06	17.2114	2.44203e+06	14.1234		-376425	3.088	-121899		4.96261e+07	4.27938e+07	1
		214		1.84609e+06	16.5318	2.45903e+06	13.6478		-612944	2.88399	-212533		4.78044e+07	4.16019e+07	1
		215		1.89707e+06	16.2326	2.6239e+06	14.1981		-726831	2.0345	-357254		4.6855e+07	4.33686e+07	1
		216		2.31324e+06	16.5092	2.58398e+06	13.72		-270735	2.78916	-97066.9		4.72693e+07	4.14765e+07	1
		217		1.82859e+06	16.7966	2.40066e+06	13.6852		-572073	3.11132	-183868		4.86171e+07	4.16734e+07	1
		218		2.10938e+06	17.124	2.5108e+06	14.1165		-401415	3.00755	-133469		4.93197e+07	4.27978e+07	1
		219		2.01484e+06	16.3084	2.49414e+06	13.3076		-479298	3.00076	-159726		4.69647e+07	4.04466e+07	1
		220		2.13673e+06	17.0875	2.58664e+06	14.1179		-449915	2.96958	-151508		4.91826e+07	4.28506e+07	1
		221		1.97519e+06	17.2049	2.31812e+06	14.1646		-342930	3.04025	-112797		4.96968e+07	4.28841e+07	1
		222		1.84452e+06	15.8434	2.54602e+06	13.6527		-701500	2.19064	-320227		4.57384e+07	4.17052e+07	1
		223		1.96229e+06	16.6808	2.27005e+06	14.1534		-307756	2.52744	-121766		4.81358e+07	4.28151e+07	1
		224		1.92342e+06	15.8601	2.71808e+06	13.769		-794660	2.09108	-380024		4.57097e+07	4.21476e+07	1
		225		1.88924e+06	17.1652	2.86425e+06	14.1377		-975010	3.02754	-322047		4.96636e+07	4.34351e+07	1
		226		1.90301e+06	16.6471	2.25211e+06	13.7682		-349101	2.87889	-121263		4.80939e+07	4.16997e+07	1
		227		1.9271e+06	16.5897	2.45534e+06	13.6848		-528237	2.90486	-181846		4.78972e+07	4.16282e+07	1
		228		2.13787e+06	16.0764	2.28459e+06	13.4319		-146720	2.64451	-55480.9		4.61449e+07	4.04871e+07	1
		229		1.78365e+06	16.6069	2.39749e+06	13.9341		-613840	2.67287	-229656		4.80925e+07	4.24625e+07	1
		230		2.13647e+06	17.2329	2.62888e+06	14.2029		-492418	3.02997	-162516		4.96197e+07	4.31486e+07	1
		231		2.10643e+06	17.2169	2.67789e+06	14.041		-571462	3.17585	-179940		4.96017e+07	4.27414e+07	1
		232		2.19083e+06	16.5446	2.53611e+06	13.7334		-345280	2.81117	-122824		4.74981e+07	4.15913e+07	1
		233		2.05968e+06	16.8744	2.22082e+06	13.7541		-161133	3.12026	-51640.9		4.86197e+07	4.14694e+07	1
		234		2.16006e+06	17.2429	2.46423e+06	14.2387		-304172	3.0042	-101249		4.9626e+07	4.30676e+07	1
		235		2.19259e+06	15.1007	2.47022e+06	14.0316		-277631	1.06908	-259693		4.31598e+07	4.24193e+07	1
		236		2.17372e+06	15.7022	2.60348e+06	13.8573		-429764	1.84493	-232943		4.49852e+07	4.20477e+07	1
		237		1.95586e+06	16.5779	2.41538e+06	13.6297		-459514	2.94819	-155863		4.78331e+07	4.13941e+07	1
		238		2.02651e+06	16.2782	2.81218e+06	13.7874		-785668	2.49076	-315432		4.68622e+07	4.21938e+07	1
		239		1.66931e+06	17.3007	2.56134e+06	14.1444		-892025	3.15626	-282621		5.02904e+07	4.33725e+07	1
		240		2.11508e+06	16.6346	2.64107e+06	14.1997		-525993	2.43495	-216017		4.78442e+07	4.31723e+07	1
		241		2.13299e+06	17.005	2.58763e+06	14.1817		-454641	2.82324	-161035		4.89386e+07	4.30471e+07	1
		242		2.10076e+06	17.0627	2.6529e+06	14.2056		-552138	2.85707	-193253		4.91442e+07	4.32163e+07	1
		243		2.25191e+06	16.2646	2.7033e+06	13.7547		-451390	2.50993	-179841		4.65961e+07	4.17612e+07	1
		244		2.23868e+06	16.6704	2.47919e+06	14.0883		-240514	2.58214	-93145.3		4.78282e+07	4.25523e+07	1
		245		1.91933e+06	16.6653	2.39509e+06	14.219		-475755	2.44629	-194481		4.81322e+07	4.31803e+07	1
		246		1.6009e+06	16.7025	2.30004e+06	13.7748		-699139	2.92766	-238805		4.85622e+07	4.20695e+07	1
		247		2.23991e+06	17.2668	2.55025e+06	14.2032		-310337	3.06362	-101297		4.96181e+07	4.29672e+07	1
		248		2.19556e+06	16.4626	2.76809e+06	14.0058		-572535	2.45681	-233040		4.72472e+07	4.26366e+07	1
		249		1.88309e+06	16.3333	2.69322e+06	13.801		-810121	2.53223	-319924		4.71712e+07	4.22593e+07	1
		250		2.30007e+06	16.5524	2.59277e+06	13.6513		-292696	2.90108	-100892		4.74122e+07	4.12921e+07	1
		251		2.02681e+06	16.7926	3.01585e+06	14.1375		-989036	2.65512	-372502		4.8407e+07	4.34486e+07	1
		252		1.89686e+06	17.2319	2.70023e+06	14.1347		-803370	3.09714	-259391		4.98562e+07	4.32546e+07	1
		253		2.19456e+06	16.6142	2.41942e+06	13.8541		-224855	2.76006	-81467.5		4.77033e+07	4.18334e+07	1
		254		1.80865e+06	16.8899	2.38386e+06	14.2413		-575218	2.64862	-217177		4.89174e+07	4.33466e+07	1
		255		2.0199e+06	16.9246	2.45266e+06	14.2521		-432765	2.67243	-161937		4.88102e+07	4.32367e+07	1
		256		1.91268e+06	17.1971	1.99404e+06	14.0184		-81357.9	3.17866	-25595.1		4.97358e+07	4.21833e+07	1
		257		1.91752e+06	15.3225	2.55812e+06	13.734		-640599	1.58846	-403282		4.4101e+07	4.18884e+07	1
		258		1.85081e+06	17.0489	2.51551e+06	14.2261		-664701	2.82278	-235478		4.93528e+07	4.33905e+07	1
		259		1.74821e+06	17.0247	2.25986e+06	14.2098		-511653	2.81493	-181764		4.93828e+07	4.31884e+07	1
		260		2.36359e+06	15.6826	2.2863e+06	13.7502		77288.9	1.93243	39995.6		4.47365e+07	4.12191e+07	1
		261		2.2186e+06	16.6338	2.29018e+06	14.1188		-71580.2	2.515	-28461.3		4.77383e+07	4.24751e+07	1
		262		2.02845e+06	16.4216	2.37694e+06	13.8956		-348486	2.52603	-137958		4.72911e+07	4.20816e+07	1
		263		2.20704e+06	16.7201	2.67457e+06	13.7121		-467529	3.00799	-155429		4.80089e+07	4.16495e+07	1
		264		2.12014e+06	16.544	2.52047e+06	13.7617		-400326	2.7823	-143883		4.75669e+07	4.17312e+07	1
		265		1.59944e+06	16.688	2.44462e+06	13.7434		-845179	2.94463	-287024		4.85202e+07	4.21211e+07	1
		266		2.28575e+06	16.4419	2.4149e+06	13.5873		-129148	2.8546	-45242.1		4.70947e+07	4.09363e+07	1
		267		1.89247e+06	17.0039	2.49049e+06	14.2198		-598019	2.78406	-214801		4.91759e+07	4.3305e+07	1
		268		1.64969e+06	16.9837	2.40963e+06	14.237		-759937	2.74672	-276671		4.9358e+07	4.35183e+07	1
		269		2.10235e+06	15.8192	2.59178e+06	13.7515		-489424	2.06773	-236697		4.5408e+07	4.17897e+07	1
		270		2.29218e+06	15.503	2.43154e+06	14.1427		-139360	1.36025	-102452		4.42684e+07	4.26146e+07	1
		271		1.98342e+06	17.2195	2.64494e+06	14.2028		-661521	3.01677	-219281		4.97326e+07	4.33172e+07	1
		272		2.22094e+06	17.247	2.55705e+06	14.1622		-336108	3.08481	-108956		4.95776e+07	4.28699e+07	1
		273		2.0249e+06	16.0751	2.85108e+06	13.64		-826182	2.43508	-339283		4.62539e+07	4.17916e+07	1
		274		2.31442e+06	17.1004	2.26251e+06	14.0417		51902.7	3.05867	16969		4.90437e+07	4.212e+07	1
		275		2.3615e+06	15.3116	2.29232e+06	13.7635		69174.7	1.54809	44683.9		4.36244e+07	4.12673e+07	1
		276		1.96786e+06	16.9263	2.66734e+06	14.135		-699480	2.79134	-250589		4.88675e+07	4.31515e+07	1
		277		1.92918e+06	16.6259	2.48891e+06	13.7328		-559729	2.89307	-193472		4.80038e+07	4.18039e+07	1
		278		2.35248e+06	15.3737	2.36713e+06	13.5615		-14650	1.81226	-8083.79		4.38199e+07	4.07442e+07	1
		279		1.69621e+06	16.1011	2.97385e+06	13.7312		-1.27764e+06	2.36985	-539124		4.66606e+07	4.2517e+07	1
		280		2.17354e+06	15.7366	2.88295e+06	13.7307		-709407	2.00593	-353656		4.50888e+07	4.19473e+07	1
		281		2.13801e+06	16.194	2.4215e+06	14.2404		-283487	1.95363	-145107		4.6498e+07	4.30521e+07	1
		282		2.03864e+06	17.2051	2.79522e+06	14.2148		-756576	2.99036	-253005		4.96341e+07	4.34482e+07	1
		283		1.71523e+06	17.2227	2.45122e+06	14.1465		-735992	3.07618	-239255		5.00102e+07	4.32227e+07	1
		284		2.04942e+06	16.8169	2.69554e+06	14.0818		-646121	2.7351	-236233		4.84574e+07	4.29386e+07	1
		285		2.25086e+06	17.2143	2.31832e+06	14.0639		-67451.4	3.15039	-21410.5		4.94495e+07	4.23061e+07	1
		286		2.12483e+06	16.7236	2.68521e+06	14.1865		-560380	2.53709	-220875		4.81017e+07	4.31672e+07	1
		287		1.70021e+06	16.4061	2.39296e+06	13.7316		-692752	2.67455	-259016		4.75729e+07	4.19333e+07	1
		288		1.96816e+06	16.4006	2.71e+06	13.627		-741838	2.77368	-267457		4.72884e+07	4.16681e+07	1
		289		2.2596e+06	16.1659	2.88238e+06	13.7203		-622782	2.44567	-254647		4.62921e+07	4.18293e+07	1
		290		2.1435e+06	17.2427	2.42933e+06	14.1783		-285832	3.06438	-93275.5		4.96419e+07	4.28679e+07	1
		291		2.09874e+06	17.0616	2.77382e+06	14.1905		-675082	2.87116	-235125		4.91431e+07	4.32938e+07	1
		292		2.35637e+06	16.0315	2.78619e+06	13.6545		-429818	2.37708	-180818		4.57917e+07	4.14387e+07	1
		293		1.95851e+06	16.08	2.75031e+06	14.2378		-791796	1.84229	-429789		4.63352e+07	4.35525e+07	1
		294		2.17855e+06	16.7986	2.60846e+06	13.6706		-429909	3.12801	-137439		4.82733e+07	4.14873e+07	1
		295		1.87358e+06	16.1962	2.73221e+06	13.445		-858632	2.75126	-312087		4.67692e+07	4.12384e+07	1
		296		1.81462e+06	16.5851	2.37287e+06	14.177		-558244	2.40802	-231827		4.79959e+07	4.31366e+07	1
		297		2.02557e+06	16.4237	2.63955e+06	13.6746		-613987	2.74915	-223337		4.73003e+07	4.16832e+07	1
		298		1.84986e+06	16.663	2.91573e+06	14.2025		-1.06587e+06	2.46051	-433191		4.81946e+07	4.37206e+07	1
		299		2.19267e+06	17.2124	2.5506e+06	14.0324		-357936	3.17997	-112559		4.95019e+07	4.2502e+07	1
		300		1.63546e+06	16.4792	2.51332e+06	14.0919		-877861	2.38735	-367714		4.78572e+07	4.32005e+07	1
		301		2.03283e+06	16.6815	2.58147e+06	13.766		-548640	2.91544	-188184		4.80672e+07	4.18926e+07	1
		302		2.0285e+06	17.0838	2.68815e+06	14.2347		-659650	2.84914	-231526		4.92798e+07	4.34111e+07	1
		303		2.14671e+06	16.5397	2.81144e+06	13.7548		-664727	2.78497	-238684		4.75277e+07	4.19749e+07	1
		304		1.73328e+06	16.851	2.35014e+06	13.9777		-616850	2.87333	-214681		4.88759e+07	4.25965e+07	1
		305		2.23986e+06	16.5631	2.66553e+06	13.6569		-425667	2.90616	-146470		4.75046e+07	4.14419e+07	1
		306		2.11748e+06	16.9474	2.44665e+06	13.9021		-329175	3.04531	-108093		4.87812e+07	4.20817e+07	1
		307		2.14632e+06	16.6583	2.47048e+06	14.1409		-324168	2.51736	-128773		4.78841e+07	4.27941e+07	1
		308		1.99741e+06	16.581	2.75765e+06	13.7249		-760243	2.85611	-266181		4.78008e+07	4.19806e+07	1
		309		2.23528e+06	17.1537	2.3452e+06	14.2083		-109919	2.94545	-37318.4		4.9283e+07	4.27821e+07	1
		310		1.91047e+06	17.2193	2.4291e+06	14.0642		-518626	3.15507	-164378		4.98048e+07	4.27582e+07	1
		311		1.69388e+06	17.3092	2.53198e+06	14.2131		-838095	3.09611	-270693		5.02913e+07	4.35246e+07	1
		312		2.2221e+06	15.6993	2.40903e+06	14.1864		-186933	1.51292	-123558		4.49281e+07	4.27934e+07	1
		313		2.03306e+06	17.173	2.57866e+06	14.2338		-545596	2.93929	-185621		4.95433e+07	4.32943e+07	1
		314		1.76353e+06	16.6308	2.34181e+06	13.7138		-578287	2.91701	-198247		4.81842e+07	4.17653e+07	1
		315		1.88261e+06	16.3649	2.62547e+06	14.162		-742856	2.20289	-337219		4.72666e+07	4.3276e+07	1
		316		2.02289e+06	16.157	2.22021e+06	14.1392		-197322	2.01787	-97787.3		4.65021e+07	4.26619e+07	1
		317		2.10472e+06	16.7605	2.57815e+06	14.2181		-473427	2.54232	-186218		4.82326e+07	4.31753e+07	1
		318		1.86198e+06	16.3945	3.08231e+06	13.6564		-1.22033e+06	2.73802	-445697		4.73761e+07	4.22352e+07	1
		319		2.0431e+06	15.6262	2.24571e+06	13.725		-202612	1.90121	-106570		4.48877e+07	4.14234e+07	1
		320		1.84619e+06	15.44	2.56141e+06	13.6979		-715216	1.74211	-410545		4.45253e+07	4.18546e+07	1
		321		1.90296e+06	17.0893	2.82495e+06	14.0567		-921990	3.03261	-304025		4.9422e+07	4.3139e+07	1
		322		1.73212e+06	17.3355	2.38444e+06	14.0941		-652324	3.24142	-201246		5.03322e+07	4.29816e+07	1
		323		2.07936e+06	17.2755	2.24099e+06	14.2302		-161622	3.04533	-53071.9		4.98047e+07	4.28996e+07	1
		324		2.15313e+06	16.88	2.32969e+06	13.9042		-176558	2.97574	-59332.6		4.8543e+07	4.19356e+07	1
		325		2.26222e+06	17.2745	2.78624e+06	14.2025		-524017	3.07205	-170576		4.96189e+07	4.31788e+07	1
		326		1.82403e+06	16.9379	2.51679e+06	14.0328		-692767	2.90514	-238462		4.90462e+07	4.28379e+07	1
		327		1.802e+06	16.6303	2.63971e+06	14.2102		-837704	2.42007	-346149		4.81443e+07	4.35157e+07	1
		328		1.5951e+06	16.6194	2.70365e+06	13.756		-1.10855e+06	2.86342	-387142		4.83185e+07	4.24224e+07	1
		329		1.75183e+06	16.5089	2.45086e+06	13.321		-699025	3.18789	-219275		4.78298e+07	4.07064e+07	1
		330		1.8874e+06	17.044	2.38522e+06	13.9817		-497823	3.06227	-162567		4.93013e+07	4.24895e+07	1
		331		1.98945e+06	17.2924	2.60707e+06	14.2099		-617626	3.08254	-200362		4.99455e+07	4.32947e+07	1
		332		2.45464e+06	16.3337	2.39958e+06	13.6257		55055.7	2.70796	20331		4.66009e+07	4.08676e+07	1
		333		2.08294e+06	15.0046	2.68299e+06	14.135		-600052	0.869596	-690036		4.29808e+07	4.30521e+07	0
		334		1.93769e+06	16.4115	2.69246e+06	14.1562		-754769	2.25523	-334676		4.73514e+07	4.32707e+07	1
		335		2.30983e+06	17.3383	2.32803e+06	14.1953		-18201.5	3.14298	-5791.17		4.97628e+07	4.26514e+07	1
		336		2.27144e+06	17.2233	2.36112e+06	14.2162		-89683.9	3.00705	-29824.5		4.94558e+07	4.27857e+07	1
		337		2.01635e+06	17.1766	2.35055e+06	14.2378		-334207	2.93872	-113725		4.95706e+07	4.30952e+07	1
		338		1.93881e+06	15.6865	2.49339e+06	13.5912		-554582	2.09533	-264675		4.51729e+07	4.13734e+07	1
		339		1.82597e+06	17.1114	2.45842e+06	14.2066		-632455	2.90487	-217723		4.95654e+07	4.32995e+07	1
		340		1.80283e+06	16.6316	2.506e+06	13.7289		-703163	2.90276	-242239		4.81475e+07	4.19356e+07	1
		341		1.99765e+06	16.75	2.58059e+06	13.758		-582938	2.992	-194832		4.83081e+07	4.19027e+07	1
		342		1.88002e+06	16.496	2.13022e+06	13.6769		-250198	2.81915	-88749.5		4.7663e+07	4.13264e+07	1
		343		2.11151e+06	16.7624	2.36437e+06	13.3775		-252853	3.38489	-74700.5		4.82315e+07	4.04299e+07	1
		344		2.28317e+06	17.1713	2.50115e+06	14.0851		-217979	3.08622	-70629.9		4.92879e+07	4.25201e+07	1
		345		1.84745e+06	16.1188	2.48715e+06	13.6684		-639699	2.45043	-261056		4.65628e+07	4.16905e+07	1
		346		2.54109e+06	16.3899	2.60702e+06	13.7034		-65926	2.68654	-24539.4		4.66834e+07	4.12218e+07	1
		347		1.73333e+06	16.8034	2.49406e+06	14.0763		-760728	2.72714	-278948		4.8733e+07	4.30366e+07	1
		348		2.31858e+06	17.015	2.6511e+06	14.1122		-332526	2.9028	-114553		4.87832e+07	4.27162e+07	1
		349		2.34334e+06	16.6395	2.44422e+06	13.6871		-100874	2.95236	-34167.3		4.76305e+07	4.12079e+07	1
		350		2.10004e+06	17.1602	2.33501e+06	14.075		-234970	3.08529	-76158.2		4.94379e+07	4.25067e+07	1
		351		2.22577e+06	16.9045	2.48667e+06	14.0725		-260899	2.83203	-92124.6		4.85442e+07	4.25253e+07	1
		352		1.92175e+06	16.5364	2.49194e+06	14.1589		-570191	2.37751	-239827		4.77427e+07	4.30942e+07	1
		353		2.13109e+06	17.214	2.47394e+06	14.2387		-342853	2.97526	-115234		4.95682e+07	4.31064e+07	1
		354		2.20961e+06	16.9101	2.47531e+06	14.2062		-265700	2.70392	-98264.9		4.85771e+07	4.29317e+07	1
		355		1.96253e+06	16.8344	2.4522e+06	14.1697		-489675	2.66472	-183762		4.85967e+07	4.30459e+07	1
		356		2.06846e+06	17.3374	2.63791e+06	14.2394		-569454	3.09803	-183812		5.00017e+07	4.33351e+07	1
		357		1.73401e+06	16.5832	2.32267e+06	13.474		-588654	3.10914	-189330		4.80707e+07	4.10556e+07	1
		358		2.20655e+06	16.205	2.55894e+06	13.4922		-352397	2.71279	-129902		4.64625e+07	4.08741e+07	1
		359		2.00454e+06	16.724	2.46468e+06	13.7451		-460139	2.97892	-154465		4.82233e+07	4.17413e+07	1
		360		1.73268e+06	16.1244	2.50103e+06	14.1853		-768352	1.93914	-396233		4.66943e+07	4.33714e+07	1
		361		1.91412e+06	16.6386	2.57013e+06	13.7436		-656014	2.89505	-226598		4.80572e+07	4.19325e+07	1
		362		1.82028e+06	17.2555	2.52586e+06	14.1723		-705579	3.08316	-228849		5.00036e+07	4.32697e+07	1
		363		1.9526e+06	16.6689	2.52293e+06	13.5545		-570327	3.11437	-183128		4.81097e+07	4.12791e+07	1
		364		2.01702e+06	16.9241	2.23633e+06	14.187		-219311	2.73706	-80126.3		4.88117e+07	4.28277e+07	1
		365		1.69967e+06	16.6339	2.57021e+06	13.7598		-870541	2.87411	-302890		4.82574e+07	4.21957e+07	1
		366		2.30449e+06	15.9198	2.47923e+06	14.0806		-174738	1.83917	-95009		4.55079e+07	4.24635e+07	1
		367		1.83582e+06	17.2039	2.49164e+06	13.8303		-655819	3.37357	-194399		4.98333e+07	4.21929e+07	1
		368		1.886e+06	16.9012	1.9888e+06	14.1573		-102804	2.74398	-37465.3		4.8874e+07	4.26218e+07	1
		369		2.07806e+06	17.3218	2.35447e+06	14.162		-276410	3.15986	-87475.3		4.99452e+07	4.28095e+07	1
		370		1.95494e+06	16.5371	2.50143e+06	13.4703		-546484	3.06683	-178192		4.77116e+07	4.10023e+07	1
		371		1.82613e+06	16.3741	2.68227e+06	13.4186		-856137	2.95549	-289677		4.73507e+07	4.11567e+07	1
		372		2.23037e+06	17.2572	2.21542e+06	14.136		14951.2	3.12127	4790.1		4.95989e+07	4.24401e+07	1
		373		2.06624e+06	16.4836	2.72569e+06	13.7643		-659455	2.71935	-242505		4.74396e+07	4.19982e+07	1
		374		1.9254e+06	16.3599	3.20674e+06	14.1352		-1.28134e+06	2.22466	-575972		4.72089e+07	4.37342e+07	1
		375		2.03242e+06	16.8055	2.55608e+06	13.9027		-523662	2.90282	-180398		4.84402e+07	4.22782e+07	1
		376		1.56561e+06	17.1546	2.65616e+06	13.9561		-1.09055e+06	3.19849	-340958		4.99554e+07	4.30054e+07	1
		377		1.86882e+06	17.0391	2.72201e+06	14.2449		-853191	2.79424	-305339		4.93053e+07	4.36353e+07	1
		378		1.82868e+06	17.2171	3.00033e+06	14.2424		-1.17165e+06	2.97471	-393870		4.988e+07	4.39463e+07	1
		379		2.09962e+06	17.2136	2.55603e+06	14.1685		-456411	3.04507	-149886		4.95984e+07	4.30091e+07	1
		380		2.11316e+06	16.953	2.7978e+06	13.9238		-684640	3.02912	-226020		4.88022e+07	4.25026e+07	1
		381		1.87917e+06	17.3013	2.62061e+06	14.0929		-741435	3.20845	-231088		5.00825e+07	4.3067e+07	1
		382		2.05226e+06	17.0456	2.657e+06	14.137		-604736	2.90857	-207915		4.91413e+07	4.30629e+07	1
		383		2.14112e+06	16.6852	2.4932e+06	14.1025		-352081	2.58266	-136325		4.797e+07	4.27066e+07	1
		384		2.17434e+06	17.1963	2.76662e+06	14.1074		-592283	3.08895	-191743		4.9472e+07	4.29615e+07	1
		385		1.77383e+06	16.8441	2.83115e+06	14.1862		-1.05732e+06	2.65792	-397800		4.88146e+07	4.36631e+07	1
		386		2.04877e+06	16.5534	2.43268e+06	14.085		-383909	2.46839	-155530		4.76667e+07	4.2686e+07	1
		387		1.98876e+06	17.0947	2.57963e+06	14.1935		-590872	2.90115	-203668		4.93522e+07	4.32187e+07	1
		388		1.87963e+06	16.7602	2.34903e+06	14.1851		-469394	2.57507	-182284		4.84569e+07	4.30721e+07	1
		389		2.25857e+06	15.404	2.86024e+06	13.6456		-601664	1.75842	-342161		4.40047e+07	4.15838e+07	1
		390		1.74751e+06	16.8539	2.52593e+06	14.0503		-778418	2.8036	-277650		4.88703e+07	4.29761e+07	1
		391		2.13937e+06	17.1052	2.45859e+06	14.1061		-319217	2.99911	-106437		4.92334e+07	4.26846e+07	1
		392		2.42653e+06	17.306	2.66633e+06	14.2503		-239808	3.05571	-78478.6		4.95491e+07	4.30381e+07	1
		393		2.55802e+06	16.5741	2.40709e+06	13.811		150934	2.7631	54625		4.72195e+07	4.13281e+07	1
		394		2.05497e+06	16.4697	2.79205e+06	13.6781		-737078	2.79161	-264034		4.74089e+07	4.18169e+07	1
		395		1.76282e+06	16.9806	2.81855e+06	14.0868		-1.05573e+06	2.89379	-364825		4.92357e+07	4.33632e+07	1
		396		1.93986e+06	15.9115	2.48627e+06	13.7601		-546411	2.15133	-253987		4.58475e+07	4.18726e+07	1
		397		2.25509e+06	15.5376	2.30141e+06	13.7895		-46326.9	1.74809	-26501.5		4.44096e+07	4.14609e+07	1
		398		2.26169e+06	16.1381	2.54687e+06	13.6867		-285180	2.45141	-116333		4.62065e+07	4.1391e+07	1
		399		2.03946e+06	17.3142	2.61671e+06	14.2485		-577255	3.06577	-188290		4.9961e+07	4.33702e+07	1
		400		2.2203e+06	17.2913	2.42953e+06	14.0893		-209225	3.20203	-65341.4		4.97114e+07	4.25241e+07	1
		401		2.07856e+06	16.5561	2.41394e+06	13.7128		-335375	2.84331	-117952		4.76449e+07	4.15194e+07	1
		402		1.93663e+06	16.7466	2.44493e+06	13.7514		-508299	2.99522	-169703		4.83591e+07	4.18083e+07	1
		403		1.82607e+06	16.6469	2.65003e+06	13.9928		-823954	2.65401	-310456		4.817e+07	4.28491e+07	1
		404		2.29184e+06	16.2896	2.63149e+06	13.9599		-339647	2.32976	-145787		4.66313e+07	4.22658e+07	1
		405		1.96069e+06	15.7899	2.52933e+06	13.7548		-568639	2.0351	-279415		4.54616e+07	4.18789e+07	1
		406		1.8234e+06	17.1244	2.67347e+06	14.2308		-850068	2.89366	-293769		4.96069e+07	4.35898e+07	1
		407		2.18412e+06	16.9688	2.33586e+06	14.1458		-151742	2.82307	-53750.6		4.8779e+07	4.26362e+07	1
		408		2.0365e+06	16.7566	2.21613e+06	13.7543		-179636	3.00237	-59831.3		4.82893e+07	4.14883e+07	1
		409		1.84002e+06	16.307	2.53501e+06	13.6761		-694993	2.63085	-264171		4.71353e+07	4.1769e+07	1
		410		1.54573e+06	16.8459	2.66147e+06	13.8466		-1.11575e+06	2.99931	-372002		4.90482e+07	4.27017e+07	1
		411		2.35398e+06	16.0393	2.87731e+06	13.6401		-523339	2.39919	-218131		4.58173e+07	4.1489e+07	1
		412		1.94458e+06	16.3296	2.58579e+06	13.8891		-641213	2.44046	-262742		4.70985e+07	4.23548e+07	1
		413		1.91354e+06	16.8446	2.30057e+06	14.1159		-387031	2.72867	-141839		4.86763e+07	4.27817e+07	1
		414		1.82772e+06	14.8648	2.52835e+06	14.2441		-700632	0.620762	-1.12866e+06		4.28163e+07	4.34803e+07	0
		415		2.2689e+06	16.6745	2.33489e+06	14.2074		-65985.7	2.46711	-26746.1		4.78101e+07	4.27354e+07	1
		416		1.89514e+06	17.0206	2.60705e+06	14.137		-711906	2.88361	-246880		4.92235e+07	4.31701e+07	1
		417		2.03443e+06	15.9046	2.60011e+06	13.7192		-565679	2.18537	-258848		4.57324e+07	4.17691e+07	1
		418		2.35552e+06	17.0823	2.39614e+06	14.0937		-40617.1	2.98862	-13590.6		4.89484e+07	4.23687e+07	1
		419		1.82605e+06	16.1361	2.33471e+06	13.6912		-508665	2.44486	-208054		4.66359e+07	4.16279e+07	1
		420		1.8398e+06	16.9297	2.14376e+06	14.1736		-303964	2.75605	-110290		4.90056e+07	4.2872e+07	1
		421		1.76071e+06	16.0283	2.51493e+06	14.1199		-754224	1.90839	-395216		4.63775e+07	4.31609e+07	1
		422		2.14556e+06	16.042	2.48816e+06	13.9099		-342601	2.13203	-160692		4.60338e+07	4.21188e+07	1
		423		2.24892e+06	17.0142	2.59141e+06	14.1576		-342495	2.85667	-119893		4.88505e+07	4.28624e+07	1
		424		1.92358e+06	17.0242	2.72221e+06	14.2311		-798636	2.79309	-285932		4.92058e+07	4.35394e+07	1
		425		1.88968e+06	15.943	2.13253e+06	13.7616		-242845	2.18148	-111321		4.59926e+07	4.15734e+07	1
		426		1.86547e+06	16.7087	2.47286e+06	13.902		-607389	2.80675	-216403		4.83165e+07	4.23597e+07	1
		427		2.13945e+06	17.319	2.53199e+06	14.2399		-392541	3.07911	-127485		4.98752e+07	4.31597e+07	1
		428		1.77152e+06	17.1398	2.4845e+06	14.1476		-712981	2.99218	-238281		4.97051e+07	4.3203e+07	1
		429		2.03636e+06	16.6353	2.9563e+06	13.5851		-919943	3.0502	-301601		4.7925e+07	4.17206e+07	1
		430		1.9251e+06	16.3483	2.60337e+06	13.6679		-678272	2.68042	-253047		4.71742e+07	4.17274e+07	1
		431		1.83935e+06	16.2669	2.47252e+06	14.1929		-633174	2.07402	-305288		4.70156e+07	4.32591e+07	1
		432		1.85155e+06	16.3596	2.59577e+06	13.5877		-744224	2.77192	-268487		4.72819e+07	4.15527e+07	1
		433		2.20284e+06	16.4344	2.63092e+06	13.6142		-428076	2.82016	-151791		4.71552e+07	4.13162e+07	1
		434		1.95326e+06	17.0214	2.36597e+06	14.2194		-412711	2.80195	-147294		4.91677e+07	4.31184e+07	1
		435		1.84795e+06	15.9607	2.51651e+06	13.6989		-668565	2.26183	-295586		4.60874e+07	4.18108e+07	1
		436		1.98711e+06	16.1753	2.64927e+06	14.246		-662168	1.92933	-343212		4.65928e+07	4.34477e+07	1
		437		1.90621e+06	16.7752	2.40292e+06	13.5204		-496706	3.25481	-152607		4.84754e+07	4.1103e+07	1
		438		2.08385e+06	16.1944	2.70027e+06	13.7641		-616419	2.43038	-253631		4.65535e+07	4.19545e+07	1
		439		2.11102e+06	17.0767	2.49725e+06	14.154		-386227	2.92278	-132144		4.91761e+07	4.28953e+07	1
		440		1.97074e+06	17.2369	2.3863e+06	14.1833		-415562	3.05354	-136092		4.97973e+07	4.30128e+07	1
		441		2.08885e+06	16.8191	2.2736e+06	13.954		-184753	2.86509	-64484.2		4.84246e+07	4.20934e+07	1
		442		2.03704e+06	16.4631	2.80896e+06	13.9423		-771920	2.52083	-306217		4.74071e+07	4.26451e+07	1
		443		1.88259e+06	15.7922	2.19785e+06	14.2322		-315261	1.56003	-202086		4.55467e+07	4.30592e+07	1
		444		2.22401e+06	17.1844	2.45969e+06	14.2205		-235680	2.96396	-79515.3		4.93866e+07	4.29446e+07	1
		445		2.0851e+06	16.7265	2.39933e+06	13.6542		-314231	3.07232	-102278		4.81502e+07	4.13224e+07	1
		446		1.91013e+06	16.9118	2.67414e+06	13.8531		-764009	3.05874	-249779		4.88817e+07	4.23695e+07	1
		447		2.22858e+06	16.3908	2.32596e+06	14.2251		-97379.2	2.16566	-44965.1		4.69985e+07	4.28202e+07	1
		448		2.07207e+06	16.6463	2.63859e+06	13.6875		-566518	2.95883	-191467		4.79223e+07	4.16745e+07	1
		449		1.8183e+06	16.2373	2.64375e+06	13.811		-825449	2.42632	-340206		4.69478e+07	4.23045e+07	1
		450		1.90555e+06	15.8228	2.59425e+06	13.6086		-688702	2.21417	-311043		4.56155e+07	4.15599e+07	1
		451		2.29636e+06	16.8636	2.44733e+06	13.9349		-150963	2.92861	-51547.7		4.83505e+07	4.20023e+07	1
		452		2.00667e+06	16.7964	2.47552e+06	13.5665		-468848	3.22991	-145158		4.84386e+07	4.12136e+07	1
		453		2.24478e+06	15.6231	2.4433e+06	13.8632		-198519	1.75988	-112803		4.46766e+07	4.18344e+07	1
		454		1.8855e+06	15.7877	2.60301e+06	13.7287		-717517	2.05905	-348470		4.55303e+07	4.19493e+07	1
		455		2.03584e+06	16.8841	2.69812e+06	14.1137		-662277	2.77034	-239060		4.86727e+07	4.30506e+07	1
		456		2.10139e+06	17.2285	2.7592e+06	14.1599		-657813	3.06855	-214372		4.96415e+07	4.31848e+07	1
		457		2.10498e+06	17.3314	2.60737e+06	14.2066		-502395	3.12478	-160778		4.9947e+07	4.31696e+07	1
		458		1.95559e+06	16.8487	2.40842e+06	13.9866		-452835	2.8621	-158218		4.86467e+07	4.24593e+07	1
		459		2.27824e+06	16.9816	2.4338e+06	14.2203		-155565	2.76128	-56337.7		4.87231e+07	4.28639e+07	1
		460		1.824e+06	16.7263	2.45933e+06	14.1873		-635327	2.53906	-250222		4.84108e+07	4.32445e+07	1
		461		1.80664e+06	17.1509	2.75021e+06	14.1852		-943572	2.96576	-318155		4.97033e+07	4.35464e+07	1
		462		2.51627e+06	16.188	2.57347e+06	13.8133		-57206.2	2.37465	-24090.4		4.61017e+07	4.15433e+07	1
		463		1.83246e+06	16.0851	2.8632e+06	14.2008		-1.03074e+06	1.88436	-546999		4.64765e+07	4.36803e+07	1
		464		2.34914e+06	16.7752	2.54191e+06	14.2175		-192775	2.55767	-75371.2		4.80322e+07	4.28926e+07	1
		465		2.02713e+06	16.1964	2.19155e+06	14.2071		-164424	1.98933	-82652.8		4.66161e+07	4.2833e+07	1
		466		1.99361e+06	17.2082	2.12604e+06	14.2068		-132438	3.00132	-44126.6		4.96882e+07	4.28003e+07	1
		467		2.03556e+06	17.2884	2.56209e+06	14.1204		-526535	3.16807	-166201		4.98873e+07	4.29347e+07	1
		468		1.99622e+06	16.7166	2.73892e+06	13.5905		-742701	3.12618	-237574		4.82094e+07	4.15594e+07	1
		469		2.12306e+06	15.878	2.22751e+06	13.6018		-104450	2.27615	-45889		4.55637e+07	4.09552e+07	1
		470		2.21387e+06	17.138	2.28866e+06	14.0922		-74788.4	3.04575	-24555		4.92572e+07	4.23985e+07	1
		471		1.82314e+06	16.6741	2.80599e+06	13.7679		-982850	2.90622	-338189		4.82547e+07	4.23323e+07	1
		472		2.12226e+06	16.7168	2.48699e+06	13.7051		-364728	3.01172	-121103		4.8084e+07	4.15258e+07	1
		473		1.6095e+06	16.858	2.76772e+06	14.2235		-1.15822e+06	2.63446	-439644		4.90206e+07	4.38762e+07	1
		474		1.99312e+06	16.2925	2.51479e+06	13.7282		-521678	2.56433	-203436		4.69387e+07	4.17519e+07	1
		475		1.77322e+06	16.8543	2.94787e+06	14.1469		-1.17465e+06	2.7074	-433868		4.88458e+07	4.36624e+07	1
		476		1.93091e+06	16.2007	2.26598e+06	14.1794		-335068	2.02127	-165771		4.67253e+07	4.29207e+07	1
		477		2.14182e+06	15.7776	2.36431e+06	13.6671		-222492	2.11048	-105423		4.52436e+07	4.12695e+07	1
		478		1.86781e+06	16.0378	2.71575e+06	14.2502		-847942	1.7876	-474347		4.62991e+07	4.36461e+07	1
		479		1.84428e+06	16.7411	2.31637e+06	13.7784		-472092	2.96264	-159348		4.84347e+07	4.18533e+07	1
		480		2.04225e+06	16.771	2.04711e+06	13.7482		-4862.84	3.02281	-1608.72		4.83267e+07	4.12953e+07	1
		481		1.79914e+06	16.7223	2.89843e+06	14.2159		-1.09929e+06	2.50636	-438603		4.84234e+07	4.37944e+07	1
		482		2.10676e+06	17.0132	2.5452e+06	14.124		-438449	2.88919	-151755		4.89896e+07	4.28576e+07	1
		483		1.94316e+06	16.5541	2.71885e+06	14.2098		-775686	2.34431	-330880		4.77742e+07	4.34523e+07	1
		484		2.03934e+06	17.1425	3.07806e+06	14.2041		-1.03872e+06	2.93836	-353503		4.94452e+07	4.36984e+07	1
		485		2.35091e+06	16.4332	2.76058e+06	14.106		-409669	2.32714	-176039		4.70034e+07	4.27748e+07	1
		486		2.01277e+06	16.7115	2.8226e+06	13.3774		-809830	3.33411	-242892		4.81776e+07	4.09867e+07	1
		487		2.37956e+06	15.8023	2.55373e+06	13.6903		-174167	2.112	-82465.4		4.50801e+07	4.12908e+07	1
		488		1.99861e+06	15.9237	2.41898e+06	13.7454		-420373	2.17831	-192982		4.58257e+07	4.17025e+07	1
		489		2.0312e+06	17.2854	2.41911e+06	14.1905		-387908	3.0949	-125338		4.98827e+07	4.30068e+07	1
		490		1.82577e+06	17.2594	2.83294e+06	14.0745		-1.00716e+06	3.18487	-316234		5.001e+07	4.32777e+07	1
		491		2.10747e+06	17.2186	2.72436e+06	13.9489		-616887	3.26973	-188666		4.96058e+07	4.25101e+07	1
		492		2.24492e+06	15.8773	2.45134e+06	13.867		-206418	2.0103	-102680		4.54399e+07	4.18537e+07	1
		493		1.91387e+06	16.4091	2.72156e+06	13.6889		-807691	2.72027	-296915		4.73682e+07	4.19199e+07	1
		494		1.92177e+06	15.6985	2.5393e+06	13.6459		-617531	2.05256	-300859		4.5226e+07	4.16007e+07	1
		495		2.09894e+06	16.1639	2.80859e+06	13.6257		-709650	2.53825	-279582		4.64467e+07	4.16321e+07	1
		496		2.03733e+06	16.9206	2.78049e+06	13.7215		-743164	3.19908	-232305		4.87808e+07	4.19534e+07	1
		497		1.73733e+06	16.7254	2.49475e+06	13.5788		-757426	3.14654	-240717		4.84946e+07	4.15392e+07	1
		498		2.05764e+06	17.1115	2.62503e+06	14.2128		-567386	2.8987	-195739		4.93338e+07	4.3253e+07	1
		499		2.28833e+06	17.2494	2.25585e+06	14.1293		32480.1	3.12012	10409.9		4.95174e+07	4.24025e+07	1
		500		1.7389e+06	17.1363	2.76847e+06	14.2338		-1.02957e+06	2.90244	-354724		4.9727e+07	4.37785e+07	1
		501		1.80856e+06	16.2495	2.34244e+06	13.7417		-533886	2.50778	-212892		4.69941e+07	4.18049e+07	1
		502		2.13236e+06	17.0177	2.5545e+06	14.2133		-422141	2.80437	-150529		4.89775e+07	4.31095e+07	1
		503		2.38779e+06	16.8275	2.49929e+06	14.2073		-111494	2.62024	-42550.9		4.81508e+07	4.27807e+07	1
		504		2.2123e+06	17.122	2.57517e+06	14.1788		-362863	2.94325	-123287		4.92108e+07	4.29464e+07	1
		505		2.42102e+06	17.3123	2.33981e+06	14.2248		81211.4	3.0874	26304.1		4.95734e+07	4.26407e+07	1
		506		2.57055e+06	16.7797	2.72668e+06	13.7273		-156133	3.05241	-51150.8		4.78244e+07	4.13837e+07	1
		507		2.02e+06	16.7169	2.34931e+06	14.0521		-329309	2.66479	-123578		4.81864e+07	4.25324e+07	1
		508		1.97235e+06	16.7308	2.40144e+06	14.1676		-429093	2.56319	-167406		4.82757e+07	4.2979e+07	1
		509		1.6706e+06	17.0418	2.61862e+06	14.1166		-948022	2.9252	-324088		4.95117e+07	4.33449e+07	1
		510		2.33754e+06	16.5665	2.55279e+06	13.7636		-215247	2.80292	-76793.8		4.74171e+07	4.15518e+07	1
		511		1.94854e+06	16.1235	2.89576e+06	14.1781		-947220	1.94548	-486882		4.64758e+07	4.35286e+07	1
		512		1.76981e+06	16.8242	2.78253e+06	14.2052		-1.01272e+06	2.61903	-386677		4.87589e+07	4.36756e+07	1
		513		2.0628e+06	16.5485	2.22704e+06	13.7007		-164238	2.84784	-57671		4.76379e+07	4.1312e+07	1
		514		1.84619e+06	17.2763	3.03405e+06	13.9514		-1.18786e+06	3.32488	-357263		5.00404e+07	4.30887e+07	1
		515		1.8288e+06	17.2881	2.20649e+06	14.1513		-377689	3.13678	-120407		5.00931e+07	4.28788e+07	1
		516		2.32017e+06	16.9302	2.83994e+06	14.2124		-519761	2.71782	-191242		4.85269e+07	4.32043e+07	1
		517		2.03636e+06	16.7427	2.94438e+06	13.5548		-908017	3.1879	-284833		4.82477e+07	4.16177e+07	1
		518		2.14398e+06	16.7823	2.32658e+06	14.1732		-182600	2.60906	-69987		4.82588e+07	4.27495e+07	1
		519		1.95952e+06	17.3053	2.66262e+06	14.1989		-703101	3.10644	-226337		5.00141e+07	4.33471e+07	1
		520		1.8269e+06	16.9742	2.65723e+06	14.2034		-830323	2.77086	-299663		4.91523e+07	4.34877e+07	1
		521		2.49107e+06	17.0206	2.24281e+06	14.1222		248268	2.89843	85656.1		4.86275e+07	4.21654e+07	1
		522		1.90958e+06	17.0829	2.77744e+06	13.8459		-867868	3.23694	-268114		4.9396e+07	4.24518e+07	1
		523		2.13006e+06	16.8126	2.15623e+06	14.0568		-26174.4	2.75583	-9497.84		4.83638e+07	4.22433e+07	1
		524		1.80527e+06	16.9083	2.44955e+06	14.2118		-644278	2.69653	-238928		4.8976e+07	4.3327e+07	1
		525		1.98989e+06	16.9413	2.284e+06	14.1671		-294110	2.77421	-106016		4.88906e+07	4.28427e+07	1
		526		2.17579e+06	16.6083	2.45771e+06	14.2299		-281926	2.37841	-118536		4.77045e+07	4.3019e+07	1
		527		2.22603e+06	16.6691	2.54249e+06	13.5297		-316462	3.13936	-100805		4.78368e+07	4.09507e+07	1
		528		2.10458e+06	16.5901	2.97169e+06	13.5287		-867109	3.06143	-283237		4.7721e+07	4.14982e+07	1
		529		2.20156e+06	16.6723	2.39281e+06	13.6817		-191249	2.99054	-63951.1		4.78708e+07	4.1282e+07	1
		530		1.74979e+06	16.1887	2.36571e+06	13.7948		-615919	2.39393	-257283		4.68704e+07	4.20463e+07	1
		531		1.76113e+06	16.2238	2.33922e+06	13.7272		-578090	2.4966	-231551		4.69642e+07	4.18054e+07	1
		532		2.05444e+06	15.9106	2.64833e+06	13.686		-593890	2.22466	-266958		4.57304e+07	4.16974e+07	1
		533		1.99595e+06	16.9322	2.61304e+06	13.9219		-617089	3.01037	-204988		4.88572e+07	4.24291e+07	1
		534		1.86643e+06	16.4955	2.40741e+06	13.6508		-540982	2.84471	-190171		4.76752e+07	4.15389e+07	1
		535		1.89442e+06	16.2894	2.35779e+06	13.7146		-463375	2.57478	-179967		4.70282e+07	4.1653e+07	1
		536		1.97228e+06	16.672	2.16735e+06	13.7576		-195068	2.91441	-66932.2		4.80994e+07	4.15138e+07	1
		537		2.14079e+06	16.5345	2.35001e+06	14.1891		-209218	2.3455	-89199.8		4.7518e+07	4.28237e+07	1
		538		2.21564e+06	17.0587	2.62787e+06	14.2102		-412222	2.84852	-144715		4.90173e+07	4.30901e+07	1
		539		1.90244e+06	16.7389	2.18648e+06	13.6909		-284041	3.04801	-93189.2		4.83702e+07	4.14025e+07	1
		540		1.78258e+06	16.5825	2.49947e+06	14.1864		-716892	2.39606	-299197		4.80201e+07	4.33234e+07	1
		541		2.12474e+06	15.6838	2.60333e+06	13.7163		-478589	1.96742	-243257		4.49788e+07	4.16733e+07	1
		542		1.9541e+06	15.8822	2.47526e+06	13.8054		-521158	2.07682	-250940		4.57454e+07	4.19833e+07	1
		543		1.85863e+06	16.0689	2.8977e+06	14.1434		-1.03907e+06	1.92553	-539625		4.64018e+07	4.35165e+07	1
		544		2.30652e+06	16.7302	2.31773e+06	13.8948		-11211.7	2.83537	-3954.22		4.79397e+07	4.17419e+07	1
		545		1.7527e+06	15.5769	2.46252e+06	13.7379		-709823	1.83903	-385977		4.503e+07	4.19693e+07	1
		546		2.05251e+06	16.4891	2.18081e+06	14.0988		-128301	2.39028	-53675.9		4.74699e+07	4.24718e+07	1
		547		2.28803e+06	16.5111	2.39006e+06	13.7437		-102034	2.7674	-36869.8		4.73004e+07	4.1379e+07	1
		548		1.86067e+06	17.1018	2.23385e+06	14.246		-373182	2.85579	-130675		4.95018e+07	4.31587e+07	1
		549		1.96046e+06	16.1711	2.73224e+06	13.4048		-771774	2.7663	-278991		4.66066e+07	4.10308e+07	1
		550		2.24646e+06	17.137	2.49349e+06	14.1303		-247036	3.00663	-82163.6		4.92215e+07	4.26851e+07	1
		551		1.67385e+06	15.8059	2.52116e+06	13.9035		-847306	1.90237	-445395		4.57965e+07	4.26042e+07	1
		552		2.21131e+06	17.0066	2.65485e+06	14.0472		-443535	2.95939	-149874		4.88651e+07	4.26319e+07	1
		553		2.0701e+06	17.0001	2.36363e+06	14.2443		-293533	2.75578	-106516		4.89868e+07	4.30739e+07	1
		554		2.0281e+06	17.2645	2.58284e+06	14.0527		-554739	3.21185	-172716		4.98231e+07	4.27596e+07	1
		555		1.97461e+06	17.2118	2.37062e+06	14.1254		-396013	3.08637	-128310		4.97182e+07	4.28194e+07	1
		556		1.95451e+06	17.1245	2.75253e+06	14.1551		-798016	2.96936	-268750		4.9476e+07	4.33106e+07	1
		557		1.80033e+06	17.2706	2.59514e+06	14.2351		-794808	3.03546	-261841		5.0069e+07	4.35476e+07	1
		558		2.19843e+06	16.9679	3.06852e+06	14.1119		-870085	2.85605	-304646		4.87619e+07	4.32527e+07	1
		559		1.8923e+06	17.3187	2.47733e+06	14.2145		-585030	3.10423	-188462		5.01216e+07	4.32759e+07	1
		560		2.18816e+06	16.6713	2.69427e+06	14.1874		-506110	2.48389	-203757		4.78813e+07	4.31156e+07	1
		561		2.18344e+06	14.8574	2.34343e+06	13.6968		-159990	1.16057	-137855		4.24383e+07	4.12962e+07	1
		562		2.0418e+06	16.2201	2.3947e+06	13.726		-352901	2.49416	-141491		4.66726e+07	4.15765e+07	1
		563		1.80618e+06	15.7476	2.78263e+06	14.0835		-976447	1.66409	-586775		4.54892e+07	4.3274e+07	1
		564		2.28147e+06	15.6418	2.26775e+06	13.7316		13711.6	1.91024	7177.95		4.4696e+07	4.12267e+07	1
		565		2.27229e+06	16.7499	2.46815e+06	14.2341		-195864	2.51573	-77855.7		4.80331e+07	4.29457e+07	1
		566		2.34941e+06	16.3834	3.16343e+06	13.6753		-814021	2.70805	-300592		4.68554e+07	4.18856e+07	1
		567		2.01587e+06	16.7106	2.51637e+06	13.9052		-500503	2.8054	-178407		4.81716e+07	4.22624e+07	1
		568		1.92324e+06	16.4519	2.72304e+06	13.7066		-799797	2.74531	-291332		4.74873e+07	4.19653e+07	1
		569		1.78323e+06	15.8176	2.77996e+06	13.7027		-996729	2.1149	-471289		4.57223e+07	4.21505e+07	1
		570		1.95728e+06	17.0764	2.65587e+06	14.1998		-698591	2.8766	-242853		4.93288e+07	4.33453e+07	1
		571		1.97991e+06	16.8225	2.70486e+06	14.0292		-724946	2.79337	-259524		4.85437e+07	4.28592e+07	1
		572		2.06773e+06	16.7768	2.39919e+06	13.7532		-331459	3.02351	-109627		4.83185e+07	4.1637e+07	1
		573		1.83254e+06	16.8696	2.36366e+06	14.0929		-531113	2.77661	-191281		4.88324e+07	4.28569e+07	1
		574		2.07904e+06	17.0031	2.83661e+06	14.2458		-757570	2.75728	-274753		4.8987e+07	4.35425e+07	1
		575		2.41418e+06	16.5609	2.9258e+06	13.7286		-511619	2.83224	-180641		4.73236e+07	4.17433e+07	1
		576		1.87131e+06	17.0765	2.54739e+06	14.1721		-676081	2.90431	-232785		4.9415e+07	4.32397e+07	1
		577		2.2833e+06	15.6647	2.58305e+06	13.767		-299740	1.89777	-157944		4.47631e+07	4.16465e+07	1
		578		1.98737e+06	16.5069	2.3979e+06	13.6744		-410527	2.83243	-144938		4.75882e+07	4.14794e+07	1
		579		1.86737e+06	16.8968	2.74021e+06	13.9287		-872845	2.96807	-294079		4.88794e+07	4.27055e+07	1
		580		2.03207e+06	16.5216	2.41407e+06	13.5935		-382000	2.92808	-130461		4.75877e+07	4.12078e+07	1
		581		1.81408e+06	17.1891	2.45992e+06	14.2231		-645842	2.96595	-217752		4.98104e+07	4.33626e+07	1
		582		1.96208e+06	17.2884	3.03754e+06	14.2272		-1.07546e+06	3.06124	-351317		4.99608e+07	4.38044e+07	1
		583		2.14329e+06	17.0522	2.71865e+06	14.1833		-575363	2.86892	-200550		4.90701e+07	4.31724e+07	1
		584		2.08529e+06	17.0019	2.43244e+06	14.2398		-347145	2.76205	-125684		4.89771e+07	4.31141e+07	1
		585		2.04433e+06	16.6386	2.7053e+06	13.7331		-660973	2.90554	-227487		4.79269e+07	4.19059e+07	1
		586		2.20756e+06	16.3817	2.46181e+06	13.7167		-254252	2.66496	-95405.6		4.69921e+07	4.14502e+07	1
		587		2.03409e+06	16.5018	2.65258e+06	13.7563		-618490	2.74543	-225280		4.75262e+07	4.19334e+07	1
		588		2.01796e+06	16.46	2.30532e+06	13.5932		-287358	2.86684	-100235		4.7417e+07	4.11123e+07	1
		589		2.08937e+06	17.302	2.66261e+06	14.2053		-573237	3.09673	-185111		4.98744e+07	4.32365e+07	1
		590		2.21771e+06	16.39	2.86032e+06	13.7333		-642606	2.65671	-241880		4.7007e+07	4.18883e+07	1
		591		1.80976e+06	17.0552	2.71571e+06	14.1521		-905952	2.90306	-312068		4.94127e+07	4.34095e+07	1
		592		1.74305e+06	17.1127	2.66028e+06	14.1319		-917231	2.98079	-307714		4.9652e+07	4.336e+07	1
		593		1.89422e+06	16.2151	2.47056e+06	14.1573		-576340	2.05779	-280077		4.6805e+07	4.30954e+07	1
		594		1.9856e+06	17.3139	2.58159e+06	14.196		-595987	3.11792	-191149		5.00137e+07	4.32312e+07	1
		595		2.06949e+06	17.2381	2.67439e+06	14.1854		-604903	3.05272	-198152		4.97024e+07	4.32084e+07	1
		596		2.03973e+06	15.9252	2.29439e+06	13.5795		-254665	2.34576	-108564		4.5789e+07	4.10383e+07	1
		597		2.00348e+06	16.7262	2.76184e+06	13.7548		-758359	2.97142	-255218		4.82308e+07	4.20685e+07	1
		598		2.27818e+06	16.592	2.44066e+06	13.713		-162476	2.87891	-56436.6		4.7553e+07	4.13473e+07	1
		599		1.97884e+06	16.8831	2.43902e+06	14.1122		-460186	2.77092	-166077		4.87268e+07	4.28438e+07	1
		600		2.22079e+06	17.2126	2.76254e+06	14.2028		-541753	3.00976	-179999		4.94744e+07	4.31976e+07	1
		601		1.93892e+06	16.5711	2.54824e+06	13.7349		-609318	2.8362	-214836		4.78297e+07	4.18599e+07	1
		602		1.85895e+06	16.5893	2.18197e+06	13.7531		-323014	2.83618	-113891		4.79643e+07	4.16283e+07	1
		603		1.82078e+06	16.6176	2.37112e+06	13.9987		-550341	2.61888	-210143		4.80874e+07	4.25932e+07	1
		604		1.79075e+06	17.2303	2.4196e+06	14.1306		-628849	3.09971	-202874		4.99577e+07	4.30678e+07	1
		605		1.71337e+06	16.4728	2.5032e+06	13.759		-789835	2.71377	-291047		4.77598e+07	4.21126e+07	1
		606		1.96229e+06	17.1291	2.41195e+06	14.1214		-449664	3.00771	-149504		4.94821e+07	4.28609e+07	1
		607		1.77622e+06	17.3117	2.46531e+06	14.1143		-689093	3.19737	-215519		5.02165e+07	4.3079e+07	1
		608		1.83167e+06	16.7683	2.67018e+06	13.7868		-838511	2.98145	-281243		4.8529e+07	4.22449e+07	1
		609		2.14735e+06	16.6693	2.31458e+06	13.5508		-167233	3.11852	-53625.6		4.79161e+07	4.08648e+07	1
		610		2.1492e+06	16.9559	2.35865e+06	14.1123		-209448	2.84358	-73656.5		4.8775e+07	4.25934e+07	1
		611		2.06014e+06	15.4826	2.42111e+06	13.7179		-360963	1.76468	-204549		4.44393e+07	4.15604e+07	1
		612		1.94179e+06	17.0033	2.54912e+06	14.1517		-607336	2.85162	-212979		4.91247e+07	4.31095e+07	1
		613		1.85727e+06	16.9833	2.37377e+06	13.9798		-516499	3.00354	-171963		4.91494e+07	4.25025e+07	1
		614		1.8976e+06	16.2944	2.42831e+06	14.118		-530712	2.17633	-243857		4.70398e+07	4.29319e+07	1
		615		2.22768e+06	16.3077	2.62634e+06	13.7334		-398667	2.57431	-154864		4.67497e+07	4.16446e+07	1
		616		2.10181e+06	16.6103	2.54888e+06	13.7294		-447070	2.88093	-155182		4.77845e+07	4.1681e+07	1
		617		2.00194e+06	16.8872	2.54005e+06	14.1228		-538104	2.76442	-194654		4.87161e+07	4.29537e+07	1
		618		2.1909e+06	16.5732	2.83352e+06	13.7586		-642612	2.81456	-228317		4.75839e+07	4.19643e+07	1
		619		1.9633e+06	17.1908	2.76995e+06	14.1738		-806651	3.017	-267368		4.96665e+07	4.33754e+07	1
		620		2.11444e+06	16.5072	2.66457e+06	13.6815		-550128	2.82567	-194689		4.74621e+07	4.16402e+07	1
		621		1.83803e+06	17.246	2.55589e+06	14.1265		-717864	3.11953	-230120		4.99574e+07	4.31443e+07	1
		622		2.09379e+06	16.4002	2.68806e+06	13.7561		-594273	2.64409	-224755		4.71615e+07	4.19085e+07	1
		623		1.78023e+06	17.2456	2.82798e+06	14.1877		-1.04775e+06	3.05788	-342638		5.0014e+07	4.36582e+07	1
		624		2.16972e+06	16.3842	2.6941e+06	13.7499		-524373	2.63438	-199050		4.70376e+07	4.18198e+07	1
		625		2.20601e+06	16.8821	2.24097e+06	14.0806		-34962.7	2.80148	-12480.1		4.84966e+07	4.23238e+07	1
		626		1.89044e+06	17.0807	2.42559e+06	14.1342		-535140	2.94655	-181616		4.94087e+07	4.29848e+07	1
		627		1.85419e+06	17.0858	2.60327e+06	14.213		-749082	2.87284	-260746		4.94603e+07	4.34355e+07	1
		628		2.1384e+06	16.7425	2.30307e+06	13.6883		-164673	3.05425	-53916.1		4.8145e+07	4.12751e+07	1
		629		1.82479e+06	15.5219	2.25817e+06	14.1871		-433377	1.33489	-324655		4.47928e+07	4.30418e+07	1
		630		2.10415e+06	15.8015	2.87444e+06	13.7659		-770293	2.03553	-378424		4.53529e+07	4.2114e+07	1
		631		1.63058e+06	16.9864	2.82629e+06	14.1482		-1.19572e+06	2.83818	-421296		4.93851e+07	4.36874e+07	1
		632		1.9318e+06	16.764	2.34056e+06	13.7517		-408760	3.01235	-135695		4.84161e+07	4.17096e+07	1
		633		2.03897e+06	16.0851	2.35155e+06	13.6228		-312574	2.46228	-126945		4.627e+07	4.12265e+07	1
		634		2.29651e+06	16.966	2.69722e+06	14.2512		-400708	2.71472	-147606		4.86579e+07	4.32019e+07	1
		635		1.87688e+06	16.8347	2.5687e+06	13.8034		-691819	3.03127	-228228		4.86833e+07	4.21481e+07	1
		636		2.01038e+06	17.1408	2.57811e+06	14.1834		-567727	2.95739	-191969		4.94692e+07	4.31652e+07	1
		637		2.14828e+06	16.8893	2.62634e+06	14.1122		-478060	2.77707	-172145		4.85758e+07	4.28617e+07	1
		638		2.09971e+06	17.0672	2.49545e+06	13.9895		-395739	3.07762	-128586		4.91586e+07	4.2411e+07	1
		639		1.74778e+06	15.941	2.29306e+06	14.2385		-545276	1.70242	-320294		4.61283e+07	4.33084e+07	1
		640		2.27465e+06	16.6458	2.36163e+06	13.706		-86983.1	2.93981	-29588		4.77182e+07	4.12506e+07	1
		641		2.06454e+06	16.9219	2.81947e+06	14.2102		-754935	2.71173	-278396		4.87576e+07	4.34328e+07	1
		642		1.71502e+06	16.5493	2.71988e+06	14.1551		-1.00485e+06	2.39415	-419712		4.7988e+07	4.35175e+07	1
		643		1.89242e+06	17.1909	2.3982e+06	14.0349		-505779	3.15601	-160259		4.97377e+07	4.26573e+07	1
		644		2.12719e+06	16.559	2.57458e+06	13.6056		-447392	2.95343	-151482		4.7605e+07	4.13095e+07	1
		645		1.96838e+06	16.876	2.57526e+06	13.9327		-606886	2.94325	-206196		4.87159e+07	4.24516e+07	1
		646		1.99584e+06	16.6048	2.58045e+06	13.7663		-584608	2.83847	-205959		4.7874e+07	4.19295e+07	1
		647		2.22623e+06	16.5655	2.6518e+06	13.8495		-425574	2.71598	-156692		4.75255e+07	4.20203e+07	1
		648		1.84145e+06	16.4252	2.41847e+06	13.7254		-577018	2.69985	-213723		4.7489e+07	4.17989e+07	1
		649		1.87566e+06	15.3106	2.84361e+06	13.8324		-967954	1.47818	-654827		4.4107e+07	4.25112e+07	1
		650		2.05159e+06	17.0522	2.36274e+06	14.0926		-311152	2.9596	-105133		4.91618e+07	4.26359e+07	1
		651		1.84069e+06	16.8477	2.41803e+06	14.2537		-577336	2.59392	-222573		4.87584e+07	4.3386e+07	1
		652		1.93779e+06	16.6825	2.43851e+06	13.6074		-500719	3.07509	-162831		4.81653e+07	4.13683e+07	1
		653		2.07126e+06	17.0019	2.11225e+06	14.076		-40987.4	2.92592	-14008.3		4.89911e+07	4.23159e+07	1
		654		2.10065e+06	17.0374	2.54986e+06	14.234		-449214	2.80338	-160240		4.90683e+07	4.31987e+07	1
		655		1.95996e+06	16.3433	2.76502e+06	13.6466		-805056	2.6967	-298534		4.71244e+07	4.17903e+07	1
		656		1.98347e+06	16.3609	2.84498e+06	13.7519		-861510	2.60896	-330211		4.71537e+07	4.21631e+07	1
		657		1.99449e+06	14.9981	2.77484e+06	13.6722		-780349	1.32585	-588565		4.30497e+07	4.18426e+07	1
		658		2.06438e+06	17.1721	2.54099e+06	14.1958		-476608	2.97631	-160134		4.95092e+07	4.31113e+07	1
		659		1.75461e+06	16.56	2.76526e+06	14.149		-1.01065e+06	2.41102	-419179		4.79805e+07	4.35047e+07	1
		660		2.02054e+06	17.1336	2.62212e+06	14.0817		-601576	3.05196	-197111		4.94374e+07	4.28935e+07	1
		661		1.97516e+06	16.8461	2.53902e+06	14.0519		-563860	2.79421	-201796		4.86193e+07	4.27664e+07	1
		662		2.03935e+06	16.3799	2.53511e+06	13.7601		-495761	2.61979	-189237		4.7155e+07	4.1822e+07	1
		663		1.90786e+06	16.5792	2.44559e+06	13.7518		-537727	2.82738	-190186		4.78849e+07	4.1839e+07	1
		664		1.89283e+06	16.4881	2.69648e+06	13.5131		-803657	2.97497	-270140		4.76263e+07	4.1388e+07	1
		665		1.88449e+06	17.0229	2.58946e+06	14.253		-704975	2.76986	-254517		4.92408e+07	4.35115e+07	1
		666		2.11334e+06	16.8986	2.84891e+06	13.6999		-735569	3.19873	-229957		4.86389e+07	4.18809e+07	1
		667		1.99916e+06	16.0666	2.17188e+06	13.7334		-172719	2.33323	-74025.4		4.62542e+07	4.14186e+07	1
		668		2.09312e+06	16.9745	2.77553e+06	14.2462		-682408	2.72833	-250119		4.88871e+07	4.34685e+07	1
		669		1.90567e+06	16.9041	2.70367e+06	13.7671		-797998	3.13706	-254377		4.88631e+07	4.21451e+07	1
		670		2.06432e+06	17.2401	2.69847e+06	14.1524		-634153	3.08772	-205379		4.97135e+07	4.31385e+07	1
		671		1.95148e+06	15.4411	2.5829e+06	14.004		-631422	1.43717	-439352		4.44234e+07	4.269e+07	1
		672		1.69494e+06	16.1317	2.35951e+06	13.7119		-664569	2.41977	-274642		4.67539e+07	4.1846e+07	1
		673		1.91642e+06	16.6547	2.29157e+06	14.1745		-375148	2.48023	-151255		4.81033e+07	4.29459e+07	1
		674		1.87275e+06	16.3015	2.51337e+06	14.2504		-640614	2.05102	-312339		4.7086e+07	4.34394e+07	1
		675		2.1172e+06	15.7821	2.23595e+06	13.7332		-118746	2.04889	-57956.6		4.52818e+07	4.13643e+07	1
		676		2.03976e+06	16.5168	2.5154e+06	13.6714		-475632	2.84538	-167159		4.75657e+07	4.15355e+07	1
		677		1.95556e+06	17.0194	2.78254e+06	14.1807		-826979	2.83871	-291322		4.91593e+07	4.34162e+07	1
		678		2.05467e+06	16.2564	2.33786e+06	14.2328		-283189	2.02369	-139937		4.67689e+07	4.30289e+07	1
		679		2.13906e+06	16.2252	2.50689e+06	13.7662		-367829	2.45899	-149585		4.65906e+07	4.17123e+07	1
		680		2.12467e+06	17.31	2.45216e+06	13.9639		-327485	3.34615	-97869.1		4.98631e+07	4.22657e+07	1
		681		2.06578e+06	15.6572	2.64283e+06	14.1177		-577046	1.53944	-374842		4.49579e+07	4.29773e+07	1
		682		1.92636e+06	17.2168	2.60503e+06	14.1211		-678673	3.09573	-219229		4.97814e+07	4.30889e+07	1
		683		2.25147e+06	15.6448	2.37647e+06	14.2273		-125003	1.4175	-88185.5		4.4735e+07	4.28542e+07	1
		684		2.07742e+06	16.6345	2.32602e+06	13.7367		-248607	2.89779	-85792		4.78815e+07	4.15045e+07	1
		685		1.86566e+06	16.1132	2.41087e+06	13.7252		-545212	2.38797	-228316		4.65276e+07	4.17666e+07	1
		686		2.0046e+06	16.6086	2.52363e+06	14.2382		-519031	2.37046	-218958		4.78767e+07	4.3281e+07	1
		687		1.9094e+06	15.8179	2.68208e+06	13.7407		-772680	2.07725	-371973		4.55971e+07	4.20405e+07	1
		688		1.86425e+06	16.7525	2.71428e+06	13.7131		-850026	3.03945	-279664		4.84491e+07	4.20349e+07	1
		689		2.4353e+06	16.536	2.83165e+06	13.8227		-396354	2.71332	-146077		4.72278e+07	4.19105e+07	1
		690		1.95157e+06	16.4628	2.34638e+06	13.7065		-394812	2.7563	-143240		4.74917e+07	4.156e+07	1
		691		1.85137e+06	16.3167	2.85955e+06	13.6482		-1.00818e+06	2.66848	-377811		4.71531e+07	4.19983e+07	1
		692		1.83198e+06	16.5684	2.46601e+06	13.6744		-634029	2.89408	-219078		4.79286e+07	4.17027e+07	1
		693		1.87722e+06	16.1989	2.55222e+06	13.5509		-674996	2.64797	-254911		4.67734e+07	4.13728e+07	1
		694		2.05177e+06	17.0307	2.50888e+06	14.2139		-457116	2.81675	-162285		4.9097e+07	4.31463e+07	1
		695		2.07984e+06	16.8889	2.72575e+06	14.2115		-645913	2.67748	-241239		4.86433e+07	4.33277e+07	1
		696		2.04154e+06	17.2904	2.69986e+06	14.0954		-658321	3.19499	-206048		4.98873e+07	4.29916e+07	1
		697		2.36096e+06	16.9066	2.81302e+06	14.2188		-452063	2.68776	-168193		4.84151e+07	4.31559e+07	1
		698		1.85537e+06	16.5673	2.63052e+06	13.629		-775143	2.93828	-263808		4.79017e+07	4.17076e+07	1
		699		2.23131e+06	16.5676	2.78134e+06	14.2002		-550027	2.36741	-232333		4.75267e+07	4.31979e+07	1
		700		1.97135e+06	16.2813	2.50242e+06	13.723		-531069	2.5583	-207587		4.69267e+07	4.17457e+07	1
		701		2.17472e+06	16.7999	2.77164e+06	14.21		-596918	2.58991	-230478		4.82811e+07	4.32743e+07	1
		702		1.99111e+06	16.2943	2.45375e+06	13.9419		-462639	2.35236	-196670		4.69461e+07	4.23349e+07	1
		703		2.28839e+06	16.8516	2.99197e+06	14.0408		-703583	2.81078	-250316		4.83226e+07	4.28729e+07	1
		704		1.94046e+06	16.8063	2.26317e+06	14.1353		-322709	2.67096	-120821		4.85343e+07	4.27757e+07	1
		705		2.16127e+06	16.9515	2.45037e+06	13.6909		-289095	3.26062	-88662.6		4.87498e+07	4.14074e+07	1
		706		1.92542e+06	17.2157	2.3024e+06	14.1684		-376973	3.04726	-123709		4.97791e+07	4.29295e+07	1
		707		1.9611e+06	16.5682	2.49384e+06	13.6637		-532734	2.90455	-183414		4.77988e+07	4.15694e+07	1
		708		1.71705e+06	16.8266	2.17705e+06	14.2417		-459998	2.58484	-177960		4.88187e+07	4.32327e+07	1
		709		1.92601e+06	16.8972	2.51257e+06	13.803		-586552	3.09416	-189567		4.88219e+07	4.20417e+07	1
		710		1.74656e+06	17.0567	2.13339e+06	14.1797		-386823	2.87702	-134452		4.94805e+07	4.29732e+07	1
		711		1.9314e+06	17.2183	2.58085e+06	14.1764		-649444	3.04196	-213496		4.9781e+07	4.32258e+07	1
		712		2.00824e+06	16.643	2.38301e+06	13.6815		-374763	2.96148	-126546		4.79761e+07	4.14648e+07	1
		713		2.14964e+06	16.6158	2.58192e+06	14.2166		-432280	2.39916	-180179		4.7753e+07	4.31295e+07	1
		714		2.0253e+06	16.8849	2.48128e+06	14.1988		-455976	2.68608	-169755		4.86856e+07	4.30997e+07	1
		715		2.18071e+06	16.5917	2.90971e+06	13.6554		-728995	2.93628	-248272		4.76496e+07	4.17407e+07	1
		716		1.82312e+06	16.6391	2.54912e+06	14.2216		-725991	2.41752	-300304		4.81497e+07	4.34382e+07	1
		717		1.90376e+06	16.4566	2.7047e+06	13.7848		-800938	2.67185	-299769		4.7521e+07	4.22012e+07	1
		718		1.89054e+06	16.0423	2.60618e+06	13.6208		-715635	2.42156	-295527		4.62899e+07	4.16233e+07	1
		719		2.15278e+06	17.1571	2.42411e+06	14.05		-271327	3.10707	-87325.8		4.93756e+07	4.24682e+07	1
		720		2.04713e+06	16.8061	2.88031e+06	13.8791		-833177	2.92701	-284651		4.84273e+07	4.25168e+07	1
		721		2.01888e+06	16.9492	2.20327e+06	13.9026		-184387	3.04659	-60522.3		4.88852e+07	4.19386e+07	1
		722		1.94254e+06	16.5975	2.68938e+06	14.2108		-746843	2.38675	-312913		4.79053e+07	4.34265e+07	1
		723		2.05086e+06	16.6075	2.5509e+06	14.0189		-500033	2.58867	-193162		4.78271e+07	4.26034e+07	1
		724		1.84826e+06	16.794	2.58135e+06	13.7312		-733088	3.06285	-239348		4.85898e+07	4.19724e+07	1
		725		2.29322e+06	17.0561	2.39709e+06	14.1944		-103870	2.86172	-36296.3		4.89319e+07	4.27343e+07	1
		726		2.33098e+06	16.8515	2.44621e+06	14.0837		-115229	2.7678	-41632.1		4.82796e+07	4.24132e+07	1
		727		2.14663e+06	16.6213	2.52506e+06	13.7497		-378432	2.8716	-131784		4.77726e+07	4.16733e+07	1
		728		2.2641e+06	16.5751	2.84817e+06	13.8306		-584071	2.74456	-212811		4.75166e+07	4.21219e+07	1
		729		2.25281e+06	16.7151	2.49794e+06	13.8264		-245127	2.88871	-84856.7		4.79482e+07	4.17703e+07	1
		730		2.20396e+06	17.181	2.78974e+06	14.1092		-585783	3.07176	-190700		4.93963e+07	4.29605e+07	1
		731		2.22278e+06	17.0825	2.36947e+06	14.1552		-146690	2.92732	-50110.8		4.90817e+07	4.26595e+07	1
		732		2.16147e+06	17.1637	2.75082e+06	14.0128		-589348	3.15097	-187037		4.9387e+07	4.26744e+07	1
		733		1.93885e+06	16.619	2.4764e+06	13.7245		-537551	2.89448	-185716		4.79734e+07	4.17567e+07	1
		734		1.82192e+06	16.1001	2.39357e+06	13.5482		-571648	2.55191	-224008		4.6532e+07	4.12613e+07	1
		735		1.75563e+06	15.792	2.49622e+06	13.7629		-740591	2.02916	-364973		4.56731e+07	4.2075e+07	1
		736		2.08186e+06	16.6905	2.37915e+06	13.7512		-297291	2.93927	-101144		4.80452e+07	4.15967e+07	1
		737		1.89477e+06	16.453	2.78845e+06	13.4234		-893685	3.02957	-294988		4.75191e+07	4.12087e+07	1
		738		2.1696e+06	17.0408	2.29592e+06	14.2049		-126313	2.83582	-44542.1		4.90095e+07	4.27885e+07	1
		739		1.93984e+06	16.4592	2.41375e+06	13.7285		-473910	2.73071	-173548		4.74926e+07	4.17052e+07	1
		740		1.99362e+06	16.9772	2.57838e+06	14.2381		-584765	2.73906	-213491		4.89946e+07	4.33467e+07	1
		741		1.96552e+06	16.4084	2.4718e+06	13.6408		-506282	2.76756	-182935		4.73142e+07	4.14741e+07	1
		742		2.35517e+06	16.4646	2.45369e+06	14.2331		-98519.5	2.23149	-44149.6		4.70936e+07	4.28453e+07	1
		743		2.32899e+06	16.8005	2.41821e+06	13.9065		-89221.6	2.89405	-30829.3		4.81285e+07	4.1855e+07	1
		744		2.07802e+06	16.5677	2.41345e+06	13.7297		-335425	2.83792	-118194		4.76802e+07	4.15704e+07	1
		745		1.97174e+06	17.0992	2.85846e+06	14.2331		-886719	2.86614	-309378		4.93829e+07	4.36334e+07	1
		746		1.89848e+06	17.1624	2.72382e+06	14.2096		-825338	2.9528	-279510		4.96458e+07	4.35014e+07	1
		747		2.10888e+06	16.3641	2.72378e+06	14.1685		-614896	2.19556	-280064		4.70379e+07	4.31677e+07	1
		748		1.7942e+06	16.4667	2.37395e+06	13.9518		-579742	2.51489	-230524		4.76609e+07	4.24818e+07	1
		749		1.98992e+06	16.6424	2.29643e+06	13.9048		-306505	2.73762	-111960		4.79929e+07	4.20673e+07	1
		750		2.19563e+06	16.5159	3.07614e+06	13.7656		-880513	2.75031	-320151		4.74072e+07	4.22232e+07	1
		751		2.29197e+06	16.8375	2.88133e+06	14.1885		-589354	2.64906	-222476		4.82767e+07	4.3202e+07	1
		752		1.92476e+06	16.5189	2.53112e+06	13.6782		-606363	2.84073	-213453		4.7687e+07	4.16865e+07	1
		753		1.86601e+06	17.019	2.36002e+06	13.9957		-494006	3.0233	-163399		4.92477e+07	4.25277e+07	1
		754		2.24843e+06	15.9338	2.31609e+06	13.8341		-67663.8	2.0997	-32225.4		4.56062e+07	4.16162e+07	1
		755		1.80146e+06	16.7644	2.69213e+06	13.7607		-890670	3.00375	-296519		4.85477e+07	4.22185e+07	1
		756		2.33468e+06	16.7522	2.60146e+06	13.8067		-266782	2.94546	-90574		4.79777e+07	4.1733e+07	1
		757		2.03775e+06	16.7382	2.64094e+06	13.6934		-603189	3.04485	-198102		4.82326e+07	4.17289e+07	1
		758		1.98704e+06	15.9235	2.51146e+06	13.7602		-524421	2.16325	-242423		4.58365e+07	4.1851e+07	1
		759		2.2117e+06	17.112	2.70154e+06	14.2096		-489842	2.90244	-168769		4.91814e+07	4.31659e+07	1
		760		1.94792e+06	16.9331	2.36757e+06	14.2538		-419653	2.67926	-156630		4.89078e+07	4.32287e+07	1
		761		2.22941e+06	17.2507	2.67528e+06	14.2302		-445865	3.02044	-147616		4.95801e+07	4.3184e+07	1
		762		1.82783e+06	15.8016	2.44704e+06	13.7513		-619214	2.05026	-302017		4.56295e+07	4.1919e+07	1
		763		1.71053e+06	17.0881	2.43254e+06	14.2135		-722005	2.8746	-251167		4.96108e+07	4.34099e+07	1
		764		2.16826e+06	16.9838	2.55987e+06	14.1156		-391607	2.8682	-136534		4.88399e+07	4.27856e+07	1
		765		1.96766e+06	17.0791	2.46198e+06	14.2397		-494324	2.83938	-174095		4.93267e+07	4.3261e+07	1
		766		2.18381e+06	16.816	2.67357e+06	14.2195		-489765	2.59655	-188622		4.83204e+07	4.31956e+07	1
		767		2.0641e+06	16.9619	2.57362e+06	14.1794		-509518	2.78242	-183120		4.8878e+07	4.30951e+07	1
		768		2.21313e+06	16.0213	2.51423e+06	13.7452		-301100	2.27609	-132288		4.59042e+07	4.15825e+07	1
		769		1.74225e+06	17.2948	2.58466e+06	13.6773		-842409	3.61747	-232873		5.01997e+07	4.19199e+07	1
		770		1.90453e+06	16.9838	2.6307e+06	13.968		-726172	3.01574	-240794		4.91034e+07	4.26768e+07	1
		771		1.9683e+06	16.7406	2.62121e+06	13.7514		-652908	2.98924	-218420		4.83093e+07	4.19529e+07	1
		772		1.89891e+06	16.364	2.34678e+06	13.7305		-447870	2.63347	-170068		4.72476e+07	4.16852e+07	1
		773		2.04949e+06	15.5897	2.81739e+06	14.2349		-767903	1.35481	-566799		4.47716e+07	4.35201e+07	1
		774		1.98655e+06	16.6806	2.60039e+06	13.5298		-613837	3.15079	-194820		4.81109e+07	4.12484e+07	1
		775		1.94382e+06	16.5767	2.70989e+06	13.656		-766067	2.92072	-262287		4.78417e+07	4.17797e+07	1
		776		2.04165e+06	16.7632	2.25058e+06	14.2493		-208934	2.51396	-83109.4		4.8304e+07	4.30043e+07	1
		777		2.2595e+06	17.1063	2.60887e+06	14.18		-349370	2.92634	-119388		4.91164e+07	4.29365e+07	1
		778		2.37845e+06	17.1355	2.2649e+06	14.2505		113549	2.88501	39358.2		4.90851e+07	4.26853e+07	1
		779		2.26257e+06	16.6549	2.56936e+06	13.8269		-306791	2.82799	-108484		4.77577e+07	4.18337e+07	1
		780		1.67824e+06	16.4598	2.3209e+06	13.6542		-642657	2.80559	-229063		4.7756e+07	4.16508e+07	1
		781		1.83201e+06	16.7078	2.49922e+06	13.7183		-667213	2.98955	-223182		4.83471e+07	4.18677e+07	1
		782		1.92228e+06	17.1244	2.40352e+06	14.1267		-481241	2.9977	-160537		4.95081e+07	4.29085e+07	1
		783		1.90325e+06	16.0119	2.13104e+06	13.6417		-227790	2.37019	-96106.5		4.61857e+07	4.11983e+07	1
		784		1.65942e+06	17.2929	2.25218e+06	14.2426		-592766	3.05023	-194335		5.02768e+07	4.33682e+07	1
		785		2.21035e+06	16.2515	2.46656e+06	13.6939		-256204	2.55755	-100175		4.65983e+07	4.13837e+07	1
		786		1.93921e+06	16.9577	2.15335e+06	14.1556		-214138	2.80214	-76419.5		4.89905e+07	4.27281e+07	1
		787		1.74163e+06	15.7676	2.51677e+06	14.1472		-775144	1.62046	-478347		4.56139e+07	4.32638e+07	1
		788		1.87145e+06	17.2888	2.2174e+06	14.1329		-345950	3.15583	-109623		5.00525e+07	4.27919e+07	1
		789		1.94864e+06	16.1525	2.51816e+06	13.6717		-569518	2.48081	-229569		4.65627e+07	4.16301e+07	1
		790		1.738e+06	16.597	2.53251e+06	13.729		-794505	2.86804	-277020		4.81084e+07	4.20272e+07	1
		791		1.92011e+06	17.2866	2.73284e+06	14.2272		-812732	3.05941	-265650		4.99972e+07	4.35416e+07	1
		792		1.87227e+06	17.2296	2.42038e+06	14.1449		-548110	3.08467	-177688		4.98739e+07	4.303e+07	1
		793		1.88975e+06	17.0538	2.37025e+06	14.2013		-480502	2.85244	-168453		4.93284e+07	4.31318e+07	1
		794		1.78514e+06	17.0295	2.75542e+06	14.2114		-970280	2.81808	-344305		4.93601e+07	4.36518e+07	1
		795		2.09264e+06	17.0241	2.41367e+06	14.1476		-321026	2.87646	-111605		4.90364e+07	4.28111e+07	1
		796		1.97973e+06	16.5254	2.83974e+06	13.6226		-860016	2.90285	-296266		4.76516e+07	4.17731e+07	1
		797		2.35493e+06	17.1347	2.3045e+06	13.9987		50429.2	3.136	16080.7		4.91064e+07	4.19924e+07	1
		798		1.81814e+06	16.5698	2.26552e+06	14.1111		-447383	2.45879	-181953		4.79466e+07	4.28276e+07	1
		799		2.39924e+06	15.7313	2.76865e+06	14.1876		-369414	1.54365	-239311		4.4847e+07	4.29796e+07	1
		800		2.15621e+06	16.419	2.6012e+06	14.0071		-444992	2.4119	-184499		4.71554e+07	4.25129e+07	1
		801		2.09259e+06	16.012	2.51158e+06	13.4879		-418994	2.52413	-165996		4.59968e+07	4.09276e+07	1
		802		2.0835e+06	15.7794	2.46543e+06	13.6944		-381924	2.08502	-183175		4.53073e+07	4.15108e+07	1
		803		2.25167e+06	17.2296	2.71006e+06	14.2428		-458394	2.98683	-153472		4.94947e+07	4.32343e+07	1
		804		2.01543e+06	16.1222	2.17535e+06	13.6952		-159919	2.42699	-65891.8		4.64048e+07	4.12911e+07	1
		805		1.99249e+06	17.2624	2.56141e+06	14.2356		-568921	3.02684	-187959		4.98523e+07	4.33231e+07	1
		806		2.14696e+06	16.9362	2.71529e+06	13.8231		-568330	3.11305	-182564		4.8718e+07	4.20838e+07	1
		807		1.8665e+06	17.1833	2.63076e+06	14.247		-764261	2.93629	-260281		4.97408e+07	4.35529e+07	1
		808		1.90083e+06	17.2402	2.96315e+06	14.137		-1.06231e+06	3.10315	-342334		4.98771e+07	4.35205e+07	1
		809		2.30468e+06	16.3573	2.79177e+06	13.5828		-487098	2.77453	-175561		4.68218e+07	4.12808e+07	1
		810		1.9653e+06	16.0736	2.6655e+06	13.594		-700197	2.47966	-282376		4.63092e+07	4.15275e+07	1
		811		1.67094e+06	16.0996	2.7041e+06	13.697		-1.03316e+06	2.4026	-430018		4.66814e+07	4.21697e+07	1
		812		1.86028e+06	16.6468	2.64699e+06	13.7178		-786717	2.92894	-268601		4.81355e+07	4.19859e+07	1
		813		2.09778e+06	17.1021	2.71581e+06	14.1975		-618022	2.90463	-212771		4.92655e+07	4.32577e+07	1
		814		2.27558e+06	16.8054	2.44867e+06	13.7821		-173089	3.02326	-57252.3		4.81966e+07	4.15654e+07	1
		815		2.12541e+06	16.5544	2.47345e+06	14.1576		-348042	2.39676	-145214		4.75928e+07	4.2868e+07	1
		816		2.02108e+06	15.7103	2.22577e+06	13.7151		-204696	1.99515	-102597		4.51622e+07	4.13958e+07	1
		817		2.00481e+06	17.2879	2.34287e+06	14.1804		-338064	3.10756	-108788		4.99166e+07	4.29264e+07	1
		818		2.3534e+06	16.9906	2.72946e+06	13.9925		-376060	2.99805	-125435		4.8675e+07	4.24003e+07	1
		819		2.00924e+06	15.9457	2.87359e+06	14.2283		-864352	1.71735	-503306		4.5881e+07	4.35968e+07	1
		820		2.39043e+06	16.9378	2.23499e+06	13.9455		155441	2.99225	51948		4.84794e+07	4.17277e+07	1
		821		2.2953e+06	16.3921	2.41619e+06	13.7791		-120890	2.61297	-46265.2		4.69356e+07	4.15042e+07	1
		822		1.86978e+06	16.6209	2.67623e+06	13.6827		-806452	2.93822	-274470		4.80484e+07	4.19002e+07	1
		823		2.01939e+06	16.3022	2.62174e+06	13.9145		-602345	2.38773	-252267		4.69416e+07	4.23922e+07	1
		824		2.60395e+06	16.3767	2.68873e+06	13.6317		-84778.8	2.74504	-30884.4		4.65808e+07	4.10253e+07	1
		825		2.12613e+06	17.2571	2.86498e+06	14.0765		-738854	3.18053	-232305		4.97026e+07	4.30153e+07	1
		826		2.46953e+06	16.8237	2.46318e+06	14.0608		6354.71	2.76289	2300.02		4.80577e+07	4.2223e+07	1
		827		2.01597e+06	17.205	2.82645e+06	14.1985		-810482	3.00649	-269577		4.96563e+07	4.34533e+07	1
		828		1.92985e+06	17.3083	2.18778e+06	14.2466		-257926	3.06165	-84244		5.00527e+07	4.30453e+07	1
		829		1.83215e+06	16.8956	2.5316e+06	13.7886		-699443	3.10694	-225123		4.89109e+07	4.21113e+07	1
		830		2.24499e+06	15.5811	2.53917e+06	14.0858		-294189	1.49537	-196733		4.45503e+07	4.25984e+07	1
		831		1.9469e+06	15.2135	2.4823e+06	13.7646		-535396	1.44887	-369527		4.37442e+07	4.18751e+07	1
		832		1.78887e+06	16.3938	2.46278e+06	13.8493		-673910	2.54446	-264854		4.7447e+07	4.2268e+07	1
		833		2.25475e+06	16.6275	2.89276e+06	13.6507		-638004	2.97683	-214323		4.76832e+07	4.16356e+07	1
		834		1.85172e+06	16.7634	2.73516e+06	14.0787		-883443	2.68473	-329063		4.84943e+07	4.31664e+07	1
		835		1.98805e+06	16.3723	2.6161e+06	14.2343		-628051	2.13795	-293763		4.71834e+07	4.33785e+07	1
		836		2.06145e+06	17.197	2.42348e+06	14.0276		-362031	3.16939	-114227		4.95869e+07	4.24916e+07	1
		837		1.77933e+06	15.4375	2.31815e+06	13.8388		-538819	1.59872	-337032		4.45846e+07	4.21013e+07	1
		838		1.68169e+06	16.6548	2.59531e+06	14.0356		-913616	2.61922	-348812		4.83383e+07	4.30672e+07	1
		839		2.13336e+06	17.0202	2.30482e+06	14.1496		-171458	2.87055	-59730.3		4.89839e+07	4.26675e+07	1
		840		1.85818e+06	17.2899	2.51854e+06	14.1106		-660360	3.1793	-207706		5.00691e+07	4.30391e+07	1
		841		2.35834e+06	16.9889	2.5683e+06	14.1368		-209968	2.85215	-73617.6		4.8665e+07	4.26674e+07	1
		842		2.16903e+06	17.1882	2.40405e+06	14.1005		-235019	3.08777	-76112.9		4.94529e+07	4.25834e+07	1
		843		1.5138e+06	17.3272	2.32426e+06	14.2126		-810460	3.11459	-260214		5.05256e+07	4.34957e+07	1
		844		1.76234e+06	17.32	2.63075e+06	14.0836		-868407	3.23644	-268322		5.02554e+07	4.31661e+07	1
		845		1.69547e+06	16.6689	2.44177e+06	14.2296		-746304	2.43934	-305945		4.83669e+07	4.34825e+07	1
		846		1.62937e+06	17.0015	2.48726e+06	14.2078		-857890	2.79371	-307080		4.94319e+07	4.35287e+07	1
		847		2.16665e+06	16.5262	2.82331e+06	13.6665		-656656	2.85973	-229622		4.7467e+07	4.17016e+07	1
		848		1.87305e+06	17.0957	2.74191e+06	14.0375		-868865	3.05819	-284111		4.94709e+07	4.30281e+07	1
		849		2.07549e+06	16.5751	2.76036e+06	13.6944		-684865	2.88066	-237746		4.77051e+07	4.18139e+07	1
		850		2.10293e+06	16.7178	2.49044e+06	13.6014		-387507	3.11642	-124344		4.81063e+07	4.1237e+07	1
		851		2.19757e+06	17.2229	2.88988e+06	14.0592		-692314	3.16369	-218831		4.95285e+07	4.29168e+07	1
		852		2.13355e+06	16.4941	2.48845e+06	14.2042		-354903	2.28988	-154988		4.74037e+07	4.30149e+07	1
		853		1.84572e+06	15.6624	2.45688e+06	13.9074		-611166	1.75506	-348230		4.51938e+07	4.23796e+07	1
		854		1.94567e+06	17.2248	2.41047e+06	14.2445		-464796	2.98022	-155960		4.9786e+07	4.32459e+07	1
		855		1.56079e+06	16.1114	2.49803e+06	13.4132		-937237	2.69812	-347367		4.6827e+07	4.12217e+07	1
		856		2.07054e+06	17.0631	2.58851e+06	14.1557		-517968	2.90732	-178160		4.91755e+07	4.30324e+07	1
		857		2.4418e+06	17.2245	2.80598e+06	13.9939		-364177	3.23053	-112730		4.9289e+07	4.23927e+07	1
		858		2.11122e+06	16.6512	2.2633e+06	13.6959		-152082	2.95524	-51461.9		4.78978e+07	4.12855e+07	1
		859		2.04437e+06	17.2304	2.30328e+06	13.9671		-258910	3.26327	-79340.7		4.97042e+07	4.22068e+07	1
		860		2.10095e+06	17.0787	2.56849e+06	14.246		-467541	2.83262	-165056		4.9192e+07	4.32531e+07	1
		861		2.07148e+06	16.2303	2.4352e+06	13.8417		-363722	2.3886	-152274		4.66735e+07	4.19349e+07	1
		862		1.84607e+06	16.7557	2.62321e+06	14.2383		-777147	2.51732	-308720		4.84768e+07	4.35397e+07	1
		863		1.93773e+06	16.6618	2.63992e+06	13.7546		-702189	2.90721	-241534		4.81031e+07	4.20117e+07	1
		864		1.87328e+06	16.7627	2.26054e+06	13.6844		-387266	3.07825	-125807		4.84707e+07	4.14862e+07	1
		865		2.07041e+06	16.6415	2.62262e+06	14.1797		-552203	2.46178	-224310		4.79096e+07	4.31387e+07	1
		866		1.92701e+06	16.8019	2.86557e+06	13.4369		-938560	3.36496	-278921		4.85346e+07	4.12941e+07	1
		867		2.06107e+06	16.7587	2.56449e+06	14.1901		-503413	2.56862	-195986		4.82708e+07	4.31209e+07	1
		868		2.61131e+06	15.6735	2.81924e+06	13.3065		-207932	2.36701	-87845.9		4.44615e+07	4.01718e+07	1
		869		1.74948e+06	16.3371	2.6282e+06	13.7219		-878722	2.61523	-336002		4.73164e+07	4.20902e+07	1
		870		2.19138e+06	16.4141	2.50927e+06	13.5957		-317890	2.81841	-112790		4.71057e+07	4.11504e+07	1
		871		2.21683e+06	17.3236	2.4193e+06	14.2344		-202475	3.08925	-65541.8		4.98118e+07	4.2953e+07	1
		872		2.08372e+06	17.2939	2.37561e+06	14.1132		-291891	3.18067	-91770.3		4.98556e+07	4.26786e+07	1
		873		2.28573e+06	16.7297	2.40331e+06	14.2266		-117579	2.5031	-46973.3		4.7959e+07	4.28447e+07	1
		874		2.13333e+06	17.0831	2.76944e+06	13.993		-636114	3.0901	-205855		4.91729e+07	4.26618e+07	1
		875		1.74671e+06	16.7778	2.66294e+06	13.7681		-916233	3.00968	-304428		4.86425e+07	4.22663e+07	1
		876		2.20868e+06	16.2581	2.32992e+06	13.6096		-121241	2.64847	-45777.7		4.66198e+07	4.09955e+07	1
		877		2.55958e+06	16.5193	2.59268e+06	13.7562		-33095.3	2.76314	-11977.5		4.70534e+07	4.13475e+07	1
		878		2.00509e+06	16.4104	2.23259e+06	13.6956		-227501	2.71476	-83801.6		4.72808e+07	4.136e+07	1
		879		1.78276e+06	16.6888	2.2895e+06	13.6142		-506745	3.07464	-164815		4.83394e+07	4.13947e+07	1
		880		2.00125e+06	16.6609	2.39068e+06	13.6474		-389436	3.01345	-129232		4.80369e+07	4.13772e+07	1
		881		1.95714e+06	16.3183	2.76609e+06	13.7611		-808945	2.55719	-316342		4.70523e+07	4.21383e+07	1
		882		2.10053e+06	17.0515	2.4399e+06	14.2283		-339372	2.82321	-120208		4.91107e+07	4.30716e+07	1
		883		1.83922e+06	16.5416	2.52366e+06	14.2334		-684440	2.30827	-296517		4.78408e+07	4.34319e+07	1
		884		2.18881e+06	16.9348	2.71353e+06	13.9929		-524716	2.9419	-178359		4.8672e+07	4.255e+07	1
		885		1.95136e+06	15.1218	2.75892e+06	13.7381		-807563	1.38373	-583615		4.34646e+07	4.20677e+07	1
		886		1.90503e+06	17.0211	2.60848e+06	14.2363		-703457	2.78475	-252610		4.9215e+07	4.34599e+07	1
		887		1.87617e+06	17.1068	2.69309e+06	13.5452		-816919	3.56157	-229370		4.95012e+07	4.14977e+07	1
		888		1.94945e+06	16.8534	2.32673e+06	13.9154		-377276	2.93802	-128412		4.86669e+07	4.21698e+07	1
		889		1.90809e+06	16.6529	2.63047e+06	13.7498		-722374	2.90305	-248833		4.8106e+07	4.20176e+07	1
		890		2.00279e+06	15.4491	2.48184e+06	13.7475		-479046	1.70158	-281530		4.43959e+07	4.17674e+07	1
		891		2.04063e+06	17.0364	2.68766e+06	14.2364		-647025	2.79998	-231082		4.91253e+07	4.34037e+07	1
		892		2.23215e+06	16.3614	2.78839e+06	13.7516		-556237	2.60976	-213138		4.69065e+07	4.18569e+07	1
		893		1.94827e+06	16.5324	2.03527e+06	13.6963		-86999.5	2.83603	-30676.5		4.7704e+07	4.12217e+07	1
		894		2.00911e+06	16.2037	2.4208e+06	14.2347		-411683	1.96908	-209074		4.66561e+07	4.31631e+07	1
		895		2.07632e+06	16.7926	2.69838e+06	13.7139		-622063	3.0787	-202053		4.83574e+07	4.18094e+07	1
		896		2.04722e+06	16.2985	2.52384e+06	14.2011		-476622	2.09734	-227251		4.69025e+07	4.31274e+07	1
		897		2.28093e+06	15.7626	2.47598e+06	13.9559		-195050	1.80666	-107962		4.50593e+07	4.21093e+07	1
		898		1.97164e+06	16.6472	2.29318e+06	13.7058		-321544	2.94138	-109317		4.80254e+07	4.14846e+07	1
		899		2.07991e+06	16.0279	2.51922e+06	13.6737		-439312	2.3542	-186607		4.60572e+07	4.1506e+07	1
		900		2.06156e+06	16.8871	2.48849e+06	14.0018		-426929	2.88529	-147967		4.8656e+07	4.2479e+07	1
		901		2.19299e+06	16.6201	2.88033e+06	13.4806		-687344	3.13953	-218932		4.77227e+07	4.1174e+07	1
		902		1.90854e+06	17.0225	2.55912e+06	14.1498		-650576	2.87272	-226467		4.92156e+07	4.3147e+07	1
		903		1.94429e+06	16.1775	2.73096e+06	13.6678		-786672	2.50966	-313457		4.66421e+07	4.18357e+07	1
		904		2.21922e+06	16.9615	2.66171e+06	14.1357		-442491	2.82582	-156588		4.87218e+07	4.28966e+07	1
		905		1.98385e+06	16.4863	2.27722e+06	14.0836		-293369	2.40269	-122100		4.75301e+07	4.25912e+07	1
		906		2.17581e+06	17.2493	2.86329e+06	14.181		-687478	3.06832	-224057		4.96296e+07	4.32777e+07	1
		907		2.20373e+06	16.4026	2.60543e+06	14.0941		-401698	2.30853	-174006		4.70588e+07	4.2731e+07	1
		908		1.83273e+06	17.307	2.24346e+06	14.0468		-410734	3.26018	-125985		5.01459e+07	4.25979e+07	1
		909		1.96128e+06	16.3806	2.4591e+06	13.7341		-497820	2.64652	-188104		4.72351e+07	4.17458e+07	1
		910		1.97735e+06	16.9783	2.21509e+06	14.0911		-237748	2.88721	-82345.3		4.90141e+07	4.2558e+07	1
		911		1.8593e+06	17.0322	2.84367e+06	14.1501		-984364	2.88214	-341539		4.92942e+07	4.34818e+07	1
		912		2.25503e+06	16.7259	2.64588e+06	14.1049		-390846	2.62093	-149125		4.79783e+07	4.27527e+07	1
		913		1.92872e+06	17.039	2.66115e+06	14.2282		-732434	2.81071	-260587		4.92449e+07	4.34646e+07	1
		914		2.09161e+06	16.7311	2.69231e+06	13.5877		-600698	3.14338	-191099		4.81575e+07	4.14092e+07	1
		915		2.15045e+06	16.7258	2.82318e+06	13.7778		-672737	2.948	-228201		4.80828e+07	4.20522e+07	1
		916		1.80456e+06	16.9254	2.48909e+06	14.2025		-684526	2.72293	-251393		4.90281e+07	4.33394e+07	1
		917		1.94515e+06	16.7027	2.65362e+06	13.7854		-708474	2.91733	-242850		4.82186e+07	4.21105e+07	1
		918		2.00624e+06	16.476	2.90684e+06	13.7293		-900600	2.74678	-327875		4.74768e+07	4.21341e+07	1
		919		1.98451e+06	17.1073	2.04658e+06	14.0199		-62070.1	3.08736	-20104.6		4.93943e+07	4.21685e+07	1
		920		1.79547e+06	16.9745	2.32011e+06	14.153		-524638	2.82149	-185944		4.91845e+07	4.30307e+07	1
		921		1.90608e+06	16.8385	2.45047e+06	13.9572		-544386	2.88128	-188939		4.86656e+07	4.24626e+07	1
		922		1.80161e+06	16.7796	2.33045e+06	14.2489		-528841	2.53069	-208971		4.8593e+07	4.3323e+07	1
		923		2.04772e+06	16.539	2.34866e+06	13.7943		-300943	2.74479	-109642		4.76245e+07	4.17297e+07	1
		924		1.82339e+06	16.3	2.50561e+06	13.6171		-682219	2.68299	-254275		4.71311e+07	4.15788e+07	1
		925		1.98751e+06	16.2012	2.45332e+06	14.1935		-465811	2.00772	-232010		4.66701e+07	4.30936e+07	1
		926		1.97307e+06	17.0462	3.00005e+06	14.2118		-1.02698e+06	2.83436	-362333		4.92223e+07	4.37098e+07	1
		927		1.94845e+06	17.1133	2.58396e+06	14.1968		-635508	2.91658	-217895		4.94486e+07	4.32731e+07	1
		928		2.06793e+06	15.8924	2.5032e+06	13.7084		-435271	2.18398	-199302		4.56621e+07	4.16061e+07	1
		929		2.16187e+06	16.6216	2.34274e+06	14.2201		-180866	2.40143	-75316		4.77582e+07	4.28887e+07	1
		930		2.11526e+06	15.9424	2.74497e+06	13.7096		-629708	2.23283	-282022		4.57652e+07	4.18042e+07	1
		931		1.75436e+06	17.2474	2.57008e+06	14.2371		-815718	3.01031	-270975		5.00453e+07	4.35744e+07	1
		932		2.11095e+06	16.6797	2.39518e+06	13.6707		-284229	3.00895	-94461.4		4.79837e+07	4.1342e+07	1
		933		1.93609e+06	16.9387	2.62915e+06	14.2032		-693066	2.73559	-253351		4.89366e+07	4.33499e+07	1
		934		2.05408e+06	16.0052	2.76217e+06	13.8528		-708093	2.15239	-328980		4.60149e+07	4.23127e+07	1
		935		2.18223e+06	16.2505	2.31892e+06	13.662		-136689	2.5885	-52806.4		4.66234e+07	4.11682e+07	1
		936		2.01875e+06	16.5069	2.39238e+06	13.9447		-373632	2.5622	-145824		4.75569e+07	4.22541e+07	1
		937		2.01281e+06	16.4807	2.71482e+06	14.2429		-702009	2.23781	-313704		4.74843e+07	4.34783e+07	1
		938		1.97105e+06	16.6755	2.49871e+06	13.1633		-527666	3.51218	-150239		4.8111e+07	4.00615e+07	1
		939		1.99611e+06	16.7446	2.13357e+06	13.7329		-137464	3.01171	-45643.2		4.82936e+07	4.1382e+07	1
		940		2.03597e+06	16.6284	2.52539e+06	14.1786		-489417	2.44978	-199780		4.79047e+07	4.30726e+07	1
		941		1.71998e+06	16.5041	2.46317e+06	14.0503		-743198	2.4538	-302876		4.78473e+07	4.29409e+07	1
		942		2.50154e+06	16.9146	2.02593e+06	14.1247		475612	2.78982	170481		4.82985e+07	4.19457e+07	1
		943		1.84846e+06	17.1549	2.87466e+06	14.0676		-1.02619e+06	3.08723	-332400		4.96733e+07	4.3276e+07	1
		944		2.08107e+06	16.7247	2.60276e+06	13.9395		-521691	2.78528	-187303		4.81489e+07	4.23865e+07	1
		945		1.99108e+06	15.0757	2.19232e+06	14.24		-201243	0.835771	-240788		4.32864e+07	4.29686e+07	1
		946		2.1219e+06	16.5625	2.4485e+06	14.2129		-326604	2.34954	-139008		4.76207e+07	4.30128e+07	1
		947		1.99382e+06	17.2572	2.98785e+06	14.244		-994028	3.01317	-329894		4.98352e+07	4.37735e+07	1
		948		1.81251e+06	17.1762	2.7021e+06	14.2477		-889586	2.92857	-303762		4.97735e+07	4.36801e+07	1
		949		2.06595e+06	16.1795	2.49325e+06	13.7588		-427301	2.42073	-176518		4.65264e+07	4.17494e+07	1
		950		2.00764e+06	16.7984	1.9818e+06	13.5093		25848.1	3.2891	7858.7		4.84436e+07	4.05471e+07	1
		951		2.17901e+06	16.7161	2.67682e+06	14.0667		-497809	2.64935	-187898		4.80249e+07	4.27448e+07	1
		952		2.03824e+06	17.2098	2.69575e+06	14.2469		-657514	2.96299	-221909		4.96487e+07	4.34456e+07	1
		953		2.05079e+06	16.6674	2.68735e+06	13.7608		-636564	2.90665	-219003		4.80071e+07	4.19648e+07	1
		954		1.65328e+06	16.0806	2.43999e+06	13.7332		-786713	2.3474	-335143		4.66422e+07	4.20322e+07	1
		955		2.06521e+06	13.8591	2.64103e+06	13.8537		-575812	0.00546453	-1.05373e+08		3.95584e+07	4.2183e+07	0
		956		2.47624e+06	15.9709	2.73379e+06	13.8253		-257548	2.14561	-120035		4.54897e+07	4.17795e+07	1
		957		2.22309e+06	16.9426	2.57006e+06	14.0976		-346973	2.84505	-121957		4.86613e+07	4.26868e+07	1
		958		1.8829e+06	16.1773	2.47573e+06	13.6634		-592822	2.51384	-235824		4.67028e+07	4.16286e+07	1
		959		2.03737e+06	16.4506	2.77529e+06	14.1439		-737919	2.30676	-319894		4.73694e+07	4.32167e+07	1
		960		1.77071e+06	16.2199	2.41175e+06	13.945		-641037	2.27484	-281794		4.69429e+07	4.25226e+07	1
		961		2.28934e+06	16.5939	2.45976e+06	14.2034		-170418	2.39048	-71290.1		4.75477e+07	4.2828e+07	1
		962		2.11446e+06	16.8409	2.61684e+06	14.2071		-502384	2.63379	-190746		4.84642e+07	4.31709e+07	1
		963		2.22027e+06	16.6108	2.44133e+06	14.2513		-221062	2.35957	-93687.5		4.76676e+07	4.30224e+07	1
		964		2.24934e+06	16.2805	2.50781e+06	14.2493		-258471	2.03128	-127245		4.66465e+07	4.30538e+07	1
		965		2.24586e+06	16.5434	2.85256e+06	13.6959		-606696	2.84746	-213066		4.74394e+07	4.17401e+07	1
		966		2.31007e+06	17.2124	2.47336e+06	14.2161		-163294	2.99628	-54499		4.93845e+07	4.28591e+07	1
		967		2.27105e+06	16.4993	2.43419e+06	13.7159		-163134	2.78339	-58609.8		4.72818e+07	4.13565e+07	1
		968		2.28569e+06	16.7042	2.83933e+06	13.7538		-553644	2.95048	-187645		4.78827e+07	4.18608e+07	1
		969		2.13816e+06	16.3811	2.73819e+06	13.6144		-600024	2.76668	-216875		4.70598e+07	4.14887e+07	1
		970		2.12706e+06	15.8465	2.7596e+06	14.1016		-632539	1.74488	-362511		4.54653e+07	4.29844e+07	1
		971		1.72447e+06	16.4902	2.57517e+06	13.7044		-850698	2.78573	-305377		4.7801e+07	4.20097e+07	1
		972		2.39879e+06	17.2928	2.63461e+06	14.2151		-235816	3.0777	-76620.8		4.95373e+07	4.29285e+07	1
		973		2.15082e+06	17.1008	3.02599e+06	14.1241		-875176	2.97669	-294009		4.92086e+07	4.32946e+07	1
		974		2.13331e+06	16.69	2.4933e+06	13.7611		-359993	2.92889	-122911		4.79922e+07	4.1689e+07	1
		975		2.00519e+06	16.5037	2.55743e+06	13.4137		-552244	3.08993	-178724		4.75609e+07	4.08382e+07	1
		976		2.12307e+06	16.4778	2.59851e+06	13.7672		-475449	2.71057	-175406		4.73652e+07	4.1823e+07	1
		977		2.02979e+06	16.3999	2.44465e+06	13.574		-414862	2.82589	-146808		4.72245e+07	4.11821e+07	1
		978		2.01385e+06	17.0415	2.46563e+06	14.1287		-451783	2.91282	-155102		4.91675e+07	4.2885e+07	1
		979		2.2118e+06	16.8951	3.32011e+06	14.2003		-1.10832e+06	2.69479	-411281		4.85297e+07	4.37564e+07	1
		980		2.29425e+06	16.3423	2.74892e+06	13.7177		-454662	2.62463	-173229		4.67871e+07	4.16534e+07	1
		981		2.04e+06	17.202	2.74727e+06	14.1774		-707267	3.02457	-233840		4.96233e+07	4.32867e+07	1
		982		2.28558e+06	16.8802	2.38827e+06	13.6228		-102689	3.25746	-31524.3		4.84114e+07	4.10164e+07	1
		983		1.88581e+06	16.1824	2.40632e+06	13.7161		-520511	2.46627	-211052		4.67153e+07	4.17146e+07	1
		984		2.29154e+06	17.2854	2.40199e+06	14.2281		-110454	3.05731	-36127.8		4.96224e+07	4.28423e+07	1
		985		2.04146e+06	16.728	2.54545e+06	13.7333		-503986	2.99474	-168290		4.81983e+07	4.17495e+07	1
		986		1.83985e+06	15.4255	2.62255e+06	13.8857		-782708	1.53973	-508340		4.4488e+07	4.24862e+07	1
		987		1.93962e+06	16.9369	2.67553e+06	14.1477		-735911	2.78921	-263842		4.89276e+07	4.32262e+07	1
		988		1.96066e+06	16.67	2.83952e+06	13.6504		-878860	3.01961	-291051		4.81049e+07	4.18756e+07	1
		989		1.76521e+06	16.9987	2.72099e+06	14.2429		-955781	2.7558	-346825		4.92875e+07	4.37319e+07	1
		990		2.0301e+06	16.5792	2.30781e+06	13.7859		-277708	2.79331	-99419		4.77629e+07	4.16814e+07	1
		991		2.36928e+06	16.758	2.44151e+06	13.7541		-72233	3.00391	-24046.3		4.79605e+07	4.13803e+07	1
		992		2.15975e+06	15.6193	2.58042e+06	13.676		-420668	1.94332	-216469		4.47503e+07	4.14943e+07	1
		993		2.41927e+06	16.1184	2.46667e+06	14.1928		-47394.5	1.92565	-24612.2		4.59898e+07	4.26731e+07	1
		994		1.78219e+06	17.0513	2.51133e+06	14.1067		-729138	2.94462	-247617		4.94285e+07	4.30961e+07	1
		995		2.03372e+06	16.5958	2.33845e+06	13.8087		-304728	2.78718	-109332		4.78091e+07	4.17768e+07	1
		996		2.12096e+06	16.5839	2.97417e+06	13.7869		-853209	2.79702	-305042		4.7686e+07	4.22598e+07	1
		997		2.31765e+06	16.9005	2.55947e+06	14.1992		-241824	2.70138	-89518.7		4.84403e+07	4.28866e+07	1
		998		1.84163e+06	16.4364	2.54745e+06	14.0504		-705816	2.38593	-295824		4.75222e+07	4.29039e+07	1
		999		1.90497e+06	17.2148	2.42403e+06	14.0004		-519054	3.21436	-161480		4.97968e+07	4.2567e+07	1
		1000		1.98176e+06	16.3963	2.85133e+06	13.8246		-869565	2.57171	-338127		4.72618e+07	4.23895e+07	1
